# Supplementary material for: Predictive analysis of all-cause mortality of previously untreated pulmonary tuberculosis patients complicated by hypertension
Source: Front Cell Infect Microbiol. 2025 Aug 11;15:1574824. doi: 10.3389/fcimb.2025.1574824 (PMC12375569; doi:10.3389/fcimb.2025.1574824)
Supplement: Supplementary file 1 [file Table1.xls]

## Sheet: Sheet1
	Death	Gender	Medical.insurance	Educational.attainment	Smoking	Drinking	sputum.positive	Extrapulmonary.Tuberculosis	Cavity	Pleural.effusion	Hypertension.Classification	Diabetes	Heart.failure	Hyperlipidemia	Stroke	CHD	CKD	COPD	Adverse.reaction	Antihypertensive.medications	Lipid_lowering.drugs	HR	SBP	DBP	Course.of.disease	Lobe.count	Hypertension.course	Course.of.Antituberculosis.treatment	WBC	PLT	HBG	Cr	ALB	AST	ALT	TC	LDL	HDL	CRP	ESR	Age
1	1	2	2	1	0	0	0	0	1	0	2	1	0	0	0	0	0	0	0	1	0	78	164	65	12	6	10	16	10.44	187	138	63	41	43	36	4.13	2.2	0.92	3.13	47	79
2	0	1	1	1	0	0	0	1	0	0	2	0	0	0	0	0	0	0	1	0	0	100	157	100	5	3	1	12	8.99	235	133	64	37	20	10	6.09	3.83	0.96	3.02	38	37
3	0	1	2	1	0	1	0	0	0	0	2	1	0	0	0	0	0	0	1	0	0	82	140	80	0	6	5	12	4.15	168	133	66	43	17	10	4.13	2.64	1.09	3.13	11	62
4	0	1	1	1	1	1	1	0	1	0	3	1	0	0	0	0	0	0	0	1	0	105	147	98	1	5	1	12	5.26	157	136	51	35	24	19	4.28	2.57	0.8	13.1	67	70
5	0	1	1	1	1	0	0	0	1	0	2	0	0	0	0	0	0	0	0	0	0	80	120	70	0	1	3	12	5.75	216	134	80	36	14	13	4.01	2.13	0.92	6.43	5	73
6	0	2	3	1	0	0	1	0	0	0	3	0	0	1	0	0	0	0	1	1	0	111	156	102	1	3	30	18	6.24	247	116	91	46	25	18	6.2	3.7	1.34	3.13	36	63
7	0	1	1	1	0	0	0	0	0	0	1	0	0	0	0	0	0	0	1	1	0	88	156	97	2	1	5	17	9.42	258	141	62	39	214	61	4.5	2.5	1.17	92.9	58	62
8	1	2	1	1	0	0	0	0	0	0	3	0	0	1	0	1	0	1	0	1	1	105	140	95	2	6	10	12	5.54	176	138	57	41	26	5	7.8	4.3	2.06	4.79	39	85
9	0	1	1	1	1	0	1	0	1	0	2	1	0	1	0	0	0	0	0	1	0	83	141	80	3	6	0	18	7.47	158	165	48	49	20	14	5.3	3.1	1.51	3.13	13	67
10	0	1	2	1	0	0	0	0	0	0	2	1	0	1	0	0	0	0	0	1	0	76	147	80	0	4	7	12	8.08	127	130	94	42	24	13	4.5	2.6	0.9	3.13	16	56
11	0	1	3	1	1	0	0	0	0	0	1	0	0	1	0	0	0	0	0	0	0	60	166	91	0	6	0	6	8.34	239	138	68	40	24	21	4.9	2.9	0.87	3.13	14	65
12	0	2	1	1	0	0	1	0	0	0	3	0	0	0	0	1	0	1	1	0	0	99	137	90	1	6	10	12	8.88	205	91	101	29	69	36	4.29	2.18	1.13	134	9	93
13	0	2	1	1	0	0	1	0	1	0	3	1	0	1	0	0	0	1	0	1	0	99	125	70	0	3	8	6	10.91	358	116	41	24	25	22	3.05	1.86	0.5	98.4	40	81
14	0	2	2	1	0	0	0	1	0	1	3	1	0	0	0	0	0	0	1	1	0	77	117	80	3	2	3	22	3.68	160	110	82	41	18	5	2.53	1	1.14	3.13	34	52
15	1	1	1	1	0	0	1	0	0	0	3	0	0	0	1	0	0	0	0	0	0	75	170	87	6	6	10	12	6.57	170	132	70	46	22	9	4.3	2	1.59	3.13	6	80
16	1	1	2	1	1	0	0	1	0	1	3	0	0	0	0	0	1	0	0	0	0	96	173	122	2	6	8	20	9.37	251	100	743	39	25	10	4.6	2.2	1.19	20.1	39	61
17	0	2	2	2	0	0	1	1	1	1	2	0	0	1	0	1	0	0	0	1	0	87	150	63	9	2	5	12	3.21	206	116	68	40	19	7	4.57	2.79	1.04	3.13	37	71
18	0	1	2	2	1	0	1	1	0	1	2	0	0	0	0	0	0	0	0	0	0	77	127	92	1	6	3	12	6.6	303	104	85	37	24	19	4.3	2.3	1.24	15.2	47	59
19	0	1	1	1	0	0	0	1	0	1	2	1	0	0	0	0	0	0	1	0	0	85	161	111	5	4	4	28	3.23	176	118	76	42	20	9	4.4	2.4	1.41	3.13	13	55
20	0	1	1	1	0	0	1	1	1	1	2	0	0	0	0	1	0	1	0	0	0	75	145	80	0	5	0	12	12.29	144	151	80	23	45	47	3.82	1.85	0.66	116	4	86
21	0	1	1	1	1	1	1	0	0	1	3	0	0	0	1	0	0	0	0	0	0	75	125	80	0	6	17	12	10.74	422	89	84	25	20	14	4.4	2.85	0.74	90	100	77
22	0	1	3	1	0	0	0	1	0	0	3	0	0	0	0	0	0	0	1	0	0	86	140	75	8	2	20	12	3.71	130	109	71	37	17	5	3.2	1.8	0.74	6.53	34	79
23	0	2	1	1	0	0	1	0	1	1	2	0	0	0	0	0	0	0	1	0	0	83	114	71	0	6	1	6	6.26	345	98	60	30	63	104	5.1	3.1	0.88	38.9	59	70
24	0	1	2	1	0	0	1	1	0	1	2	1	0	1	0	0	0	0	1	1	0	90	151	99	2	6	10	19	7.45	342	127	91	36	35	43	4.4	2.7	0.72	44.6	3	57
25	0	2	2	1	0	0	0	0	0	0	3	0	0	0	0	1	0	0	0	1	0	85	173	81	0	2	10	12	4.48	181	131	49	40	25	27	5.57	3.33	0.89	4.1	14	64
26	0	1	1	1	1	1	1	0	0	0	2	0	0	0	0	0	0	0	1	1	0	78	140	81	0	3	2	24	5.34	254	145	64	40	21	16	5	2.6	1.06	4.29	13	65
27	0	1	2	1	1	0	1	1	0	1	3	1	0	0	0	0	0	0	1	1	0	89	138	79	0	6	0	12	5.24	205	119	43	30	40	32	3.7	2	0.79	27.4	74	61
28	1	1	1	1	1	1	1	0	1	0	3	0	0	1	0	0	0	0	0	1	0	100	177	110	3	6	3	10	6.15	241	124	88	33	15	4	6	3.3	1.31	5.73	54	75
29	0	1	1	1	1	1	1	1	1	1	2	0	0	0	0	0	0	0	0	1	0	114	137	91	0	4	6	24	9.53	521	131	51	38	16	11	5	3.1	0.84	145	79	63
30	1	1	1	1	1	0	1	0	0	0	3	0	0	1	0	0	1	0	0	1	0	94	165	73	0	4	22	9	6.51	220	74	1064	32	16	11	4.5	2.7	0.86	52.2	119	79
31	0	2	3	1	0	0	1	1	0	0	3	1	0	0	0	1	0	0	1	1	0	72	145	62	4	4	10	12	4.37	171	126	65	42	41	31	5.6	3.3	0.99	3.13	16	70
32	0	1	2	1	1	0	1	0	1	1	3	1	0	0	0	0	0	0	0	1	0	89	138	98	0	5	2	12	8.58	137	74	174	26	16	10	3.5	1.5	1.19	114	18	62
33	0	2	2	1	0	0	0	0	0	0	3	0	0	1	0	1	0	0	0	1	1	80	121	82	0	3	4	12	7.17	213	124	44	41	19	8	4.4	2.1	1.04	3.13	16	70
34	0	1	2	2	0	0	1	1	0	0	1	1	0	0	1	0	0	0	1	0	0	86	117	71	7	6	1	12	4.26	113	141	59	36	13	8	6.8	4.05	1.17	3.13	13	75
35	1	1	2	1	1	0	1	0	1	0	3	1	0	0	0	0	0	0	1	1	0	91	161	103	0	6	10	4	4.41	191	122	92	50	21	31	7	4.3	1.38	30.9	41	78
36	0	1	1	1	0	0	0	1	0	0	2	0	0	0	1	1	0	0	1	0	0	92	152	111	18	2	12	12	4.9	142	87	85	38	15	5	2.6	0.8	1.18	3.13	14	80
37	0	2	2	1	0	0	1	0	0	0	2	0	0	1	0	0	1	0	0	1	1	101	165	107	2	6	15	12	8.65	456	94	419	42	21	8	9.9	5	2.24	14.4	108	78
38	0	1	1	2	1	1	1	1	1	0	3	1	0	0	0	1	1	0	0	1	0	85	160	79	5	3	20	18	5.99	187	118	90	41	22	8	3.6	1.6	1.17	3.13	8	56
39	0	1	1	1	1	0	1	1	0	0	3	0	0	0	0	0	0	0	0	1	1	72	169	89	2	5	20	12	5.99	265	93	96	24	64	61	3	1.7	0.76	57.7	87	78
40	1	1	2	2	1	0	0	1	0	1	3	1	0	0	0	0	0	0	0	1	0	79	242	95	2	6	2	13	5.55	225	104	922	30	107	18	5.12	2.8	1.24	2.86	38	58
41	0	1	1	2	1	1	0	0	0	0	3	0	0	0	0	0	0	0	0	1	0	92	192	88	6	4	0	6	5.18	192	132	63	34	22	15	4.4	2.5	1.09	3.13	8	74
42	0	2	1	1	0	0	0	1	0	1	2	0	0	1	0	0	0	0	1	1	0	95	145	96	4	4	1	24	4.95	188	132	42	46	25	12	5.9	2.2	2.15	3.13	6	56
43	0	2	1	1	0	0	0	1	0	0	2	0	0	0	0	0	0	0	0	1	0	102	159	96	0	3	20	12	6.06	306	110	53	39	17	15	5.37	3.76	1.6	3.13	34	59
44	0	1	2	1	0	0	0	0	0	1	2	0	0	0	0	0	1	0	0	1	0	92	151	107	0	1	1	12	4.88	116	111	788	32	20	22	4.3	1.8	1.45	3.27	25	35
45	0	1	1	2	0	0	0	1	0	0	1	0	0	1	0	0	0	0	1	0	1	84	141	98	3	3	3	12	6.29	258	122	61	36	24	32	6.1	3.3	1.51	20.8	30	62
46	0	2	1	2	0	0	1	1	1	0	1	1	0	0	0	0	0	0	1	0	0	104	135	71	1	3	2	12	6.27	267	120	38	36	12	12	6.2	3.6	0.59	38.1	38	67
47	1	1	1	1	1	0	1	1	1	1	2	1	0	1	0	1	0	0	1	1	0	99	149	78	0	6	10	6	8.85	280	118	59	24	70	40	2.6	0.9	0.81	135	75	76
48	0	1	2	2	1	0	0	0	0	0	2	1	1	0	0	0	0	0	1	1	0	89	130	84	0	6	20	12	7.07	132	129	60	41	22	16	3.49	2.25	0.51	14.4	27	53
49	0	2	1	1	0	0	1	1	0	0	2	0	0	0	0	0	0	0	1	1	0	71	139	64	7	1	7	12	3.68	115	111	64	36	21	7	2.6	1	1.06	3.13	6	82
50	1	1	1	2	0	0	1	1	0	1	3	1	0	0	0	1	0	0	0	1	0	65	140	76	1	6	10	13	5.49	158	113	96	37	25	21	2.8	1	1.2	3.13	20	80
51	0	1	3	1	1	0	1	1	0	1	2	1	0	0	0	0	1	0	1	1	0	82	168	100	3	6	3	6	4.93	254	131	97	41	18	5	3.7	1.9	1.02	3.13	12	63
52	0	1	2	1	0	0	1	0	1	0	2	0	0	0	0	0	0	0	1	0	0	80	137	84	7	3	5	8	6.66	185	139	74	38	28	18	5.2	2.1	0.92	3.13	2	61
53	0	1	1	2	0	0	1	0	0	1	3	0	0	0	0	1	0	1	0	1	0	106	137	82	0	6	10	6	8.05	244	95	52	30	53	60	3.5	1.7	0.98	109	83	82
54	0	2	1	1	0	0	0	1	0	0	3	0	0	0	0	1	0	1	0	1	0	92	142	88	13	2	10	12	8.08	236	131	55	47	27	30	7.8	3.8	2.23	3.13	12	78
55	0	1	1	1	1	1	0	1	0	1	3	1	0	1	0	0	0	0	1	0	0	103	150	93	4	5	4	6	5.87	223	121	90	43	16	9	4.9	2.4	1.4	18	51	57
56	0	1	2	1	1	1	0	1	0	1	2	0	0	0	1	0	0	0	1	0	0	110	123	64	0	6	3	6	4.93	181	111	78	22	51	48	4.6	2.9	0.84	51.8	28	54
57	0	1	1	2	1	0	0	0	0	0	2	0	0	0	0	0	0	0	1	1	0	78	122	82	1	2	8	6	6.57	171	153	56	47	17	11	4.6	2.6	0.94	3.13	3	66
58	0	2	1	2	0	0	1	0	0	0	1	0	0	0	0	0	0	0	1	1	1	80	137	75	0	4	10	9	6.92	207	112	54	37	23	13	3.5	1.2	1.43	3.13	50	64
59	0	1	2	1	1	0	1	0	0	0	2	1	0	1	0	1	0	0	0	1	1	74	145	74	0	6	1	6	7.07	211	71	256	22	26	12	4.8	2.7	0.97	22.3	121	64
60	0	1	1	1	0	1	1	1	0	1	3	0	0	0	1	0	1	0	1	1	0	96	133	77	1	3	10	6	4.87	199	104	94	34	20	3	3.6	1.7	0.75	4.17	49	73
61	0	1	2	1	0	0	0	0	1	0	3	1	0	0	1	0	0	0	0	1	0	83	151	94	0	2	5	12	6.69	221	122	52	37	16	15	3.1	1.6	0.74	5.62	32	74
62	0	2	1	1	0	0	0	0	0	0	3	0	0	0	1	1	0	1	1	1	0	84	110	65	2	1	40	6	3.38	227	75	73	36	16	4	3.3	1.3	1.42	3.13	10	86
63	0	1	1	2	1	0	0	0	0	0	1	0	0	0	0	1	0	0	0	0	0	86	117	78	2	2	10	6	5.17	193	141	62	37	16	6	4.3	2.3	1.24	3.13	5	74
64	0	1	1	1	1	0	0	0	0	0	2	0	0	0	0	1	0	0	0	1	0	75	156	67	0	6	20	6	12.86	380	123	67	32	32	76	3.8	2.2	0.77	37.1	78	87
65	0	1	2	1	0	0	1	0	1	0	3	0	0	0	0	1	0	1	0	1	0	78	125	65	0	6	1	6	8.33	256	89	108	32	26	13	5.1	3.3	0.66	147	143	83
66	0	1	2	1	1	1	1	0	1	0	1	0	0	0	0	0	0	0	0	0	0	71	152	90	1	6	0	6	4.81	512	135	57	36	18	15	3.3	1.98	0.89	12.4	29	69
67	1	1	1	1	1	0	1	0	0	1	3	0	0	0	0	0	1	0	0	1	0	95	133	84	1	6	13	4	9.42	236	45	220	26	27	6	2.9	1.4	0.67	3.13	86	76
68	0	1	1	1	0	0	1	0	1	0	3	1	0	0	0	0	0	0	0	0	0	102	137	86	1	3	10	6	7.09	292	114	60	32	9	9	3.39	2.97	0.34	51.6	58	61
69	0	1	1	1	1	0	1	1	1	1	3	0	0	0	1	0	0	0	0	0	0	80	118	62	0	5	16	12	12.79	214	89	183	30	43	23	3.44	2.25	1.16	37.5	88	79
70	0	1	2	1	0	0	1	1	0	0	3	0	0	0	0	0	0	1	1	1	0	95	125	86	0	5	10	0	7	320	124	73	36	36	25	5.2	2.9	1.15	64.7	90	73
71	0	1	1	1	0	0	1	0	0	0	3	0	0	0	0	1	0	0	0	1	0	89	127	77	1	6	10	6	8.3	177	121	91	41	15	10	4	1.8	1.31	6.49	9	72
72	0	1	1	1	1	1	1	0	0	0	3	0	0	0	0	1	0	1	0	1	0	110	137	79	0	6	3	6	7.8	429	116	56	31	23	14	5.3	3.2	0.97	105	68	75
73	0	1	2	1	1	1	1	0	1	0	1	0	0	0	0	0	0	0	0	1	0	73	143	65	6	4	0	6	7.4	260	130	79	38	21	12	4.3	2.1	1.25	13.5	20	72
74	0	1	1	1	1	0	1	1	0	1	3	1	0	0	0	0	0	0	0	1	0	123	137	71	0	1	6	12	5.81	158	113	82	30	27	22	3.26	1.79	0.85	130	55	81
75	0	2	3	1	0	0	1	1	0	1	3	0	0	1	0	0	1	0	1	1	1	96	113	71	0	6	20	6	14	294	120	802	23	33	11	10.4	5.6	0.84	116	49	71
76	0	1	1	1	0	0	1	1	0	0	3	0	0	0	0	0	0	1	1	1	0	87	137	78	0	2	8	18	6.58	207	127	68	37	15	10	4.9	2.7	1.07	3.13	30	76
77	0	1	2	1	1	0	1	0	0	0	1	0	0	0	0	0	0	1	1	0	0	99	103	83	4	2	6	12	5.7	185	139	122	42	28	14	6	3.4	1.03	11.6	37	78
78	1	1	1	1	1	1	1	0	1	0	3	1	0	0	0	1	0	0	0	0	0	70	113	70	3	5	4	9	7.03	181	140	94	34	29	19	4.3	2.6	1.03	23.3	34	74
79	0	1	1	1	1	0	1	0	1	0	3	1	0	1	1	0	0	0	0	1	0	89	152	91	0	6	5	23	5.52	350	116	60	32	21	18	3.39	2.58	0.71	61.2	83	62
80	0	2	2	1	1	0	1	0	1	0	3	1	0	0	0	0	0	0	1	1	0	82	113	70	0	1	8	12	8.51	229	94	61	31	23	10	5.48	2.71	0.42	41.4	102	69
81	0	1	1	2	0	0	0	0	0	0	3	1	0	1	0	0	0	0	1	0	1	84	140	85	0	1	15	12	10.25	168	127	76	38	59	52	12.23	2.74	0.61	95	115	56
82	0	1	1	1	1	1	1	0	0	1	3	0	0	0	0	0	0	0	0	0	0	96	110	75	0	4	6	18	2.59	224	81	66	24	37	18	4.06	2.14	0.71	25.3	82	64
83	0	2	1	1	0	0	1	1	0	0	3	1	0	1	0	0	0	0	0	0	0	70	122	62	15	2	10	18	4.03	145	108	84	42	13	7	5.58	3.05	1.24	3.13	9	62
84	0	1	1	1	1	0	0	0	0	0	2	0	0	0	0	0	0	1	0	0	0	83	152	88	4	3	3	9	10.57	253	127	71	35	12	8	3.74	1.91	0.96	102	29	61
85	1	1	2	1	1	0	0	0	0	0	3	1	0	0	0	0	1	0	0	1	0	102	139	77	9	6	8	1	15.22	525	38	250	19	19	12	2.56	1.44	0.42	169	140	58
86	0	1	1	1	0	1	0	1	0	1	3	0	0	0	0	0	0	0	0	1	0	78	138	90	0	1	3	12	5.15	149	127	119	41	37	47	3.52	1.77	1.22	4.83	16	56
87	0	1	3	2	1	0	0	1	0	1	2	0	0	0	0	0	0	0	0	1	0	97	170	99	7	2	1	25	6.48	252	136	50	34	14	8	4.04	2.46	0.89	21.1	44	57
88	1	1	3	1	1	0	1	0	1	0	2	0	0	0	0	1	0	0	1	1	1	87	123	77	0	6	2	0	7.73	166	93	75	25	12	5	4.11	2.57	0.67	36.2	80	78
89	0	1	3	1	1	0	0	1	0	0	2	0	0	1	0	0	0	0	1	1	1	105	144	96	9	2	3	18	3.88	101	146	66	43	21	17	3.05	1.13	0.58	6.94	10	53
90	0	2	2	1	0	0	0	1	0	0	1	0	0	1	0	0	1	0	1	0	0	83	118	84	4	1	3	14	5.32	188	108	57	37	18	10	3.93	2.04	0.91	7.94	13	51
91	0	1	1	2	0	0	1	0	1	0	2	0	0	0	1	0	0	0	1	1	0	84	181	94	0	1	20	13	3.83	209	122	53	35	35	49	4.75	2.77	1.05	5.95	34	65
92	0	1	1	1	1	0	0	1	0	1	2	1	0	0	0	1	0	0	1	1	1	90	125	55	6	6	10	12	2.52	111	94	98	32	32	16	3.84	1.72	1	3.13	28	80
93	0	1	1	1	1	0	0	0	0	0	3	0	0	0	0	1	0	0	0	1	0	81	155	95	0	2	3	12	8.11	240	136	79	42	17	12	5	2.89	1.09	18.9	34	58
94	0	2	1	1	0	0	0	1	0	0	3	0	0	0	0	0	0	0	0	1	0	68	138	60	8	2	20	18	4.15	211	128	48	37	16	13	5.53	2.95	1.5	3.02	14	73
95	0	2	1	1	0	0	0	1	0	0	3	0	0	1	1	0	0	0	1	1	0	100	137	99	0	4	10	12	3.93	168	132	55	35	42	13	4.44	3.04	0.87	18	23	71
96	1	1	3	1	0	0	1	1	0	1	3	0	0	0	1	1	0	0	0	1	0	112	155	93	1	4	10	12	3.82	245	110	70	31	17	12	3.3	1.98	0.54	149	42	78
97	0	2	1	1	0	0	0	1	0	1	1	0	0	0	0	0	0	0	1	0	0	75	156	87	14	2	5	12	4.1	110	125	72	36	22	15	3.36	1.69	1.13	3.13	16	69
98	0	1	3	2	0	0	0	1	0	1	1	1	0	1	1	0	0	0	0	1	0	79	157	84	20	6	2	21	7.14	262	146	68	42	20	10	5.02	2.93	1.13	3.13	16	72
99	0	2	2	1	0	0	0	1	0	1	1	0	0	0	0	0	0	0	1	0	0	98	136	71	4	4	4	12	3.2	180	125	40	37	17	6	4.08	1.64	2	3.13	11	55
100	0	1	1	1	1	0	0	1	0	1	3	1	0	1	0	1	0	0	1	1	0	90	135	90	1	1	3	12	5.33	172	139	56	46	26	20	4.41	2.36	1.47	6.58	23	68
101	0	1	1	1	1	0	1	0	0	0	3	0	0	0	1	0	0	0	0	0	0	77	122	61	3	3	5	18	7.96	237	111	65	30	28	14	4.38	2.95	1.07	3.02	25	88
102	0	1	2	1	1	0	0	1	0	0	2	0	0	1	0	0	0	0	1	0	0	77	144	76	1	6	5	12	6.25	214	165	76	44	25	35	6.1	3	1.02	3.13	5	52
103	0	1	2	1	1	0	1	0	0	0	1	0	0	0	0	0	0	0	0	1	0	90	132	77	1	4	6	10	8.48	327	92	152	26	16	5	5.71	3.43	1.34	53.5	95	76
104	1	1	2	1	1	0	1	0	0	0	3	0	0	0	0	1	0	1	0	0	0	106	128	86	1	6	10	6	3.86	180	132	42	30	8	6	4.49	2.91	0.93	24.9	16	66
105	1	1	1	1	1	0	1	0	1	0	3	1	0	1	0	1	1	0	0	1	1	89	171	93	1	6	0	12	7.07	173	71	130	21	21	12	7.39	4.9	0.92	45.4	140	60
106	0	1	3	2	1	1	1	1	0	1	3	0	0	0	0	1	0	0	0	0	0	82	136	70	0	1	30	1	5.84	199	119	68	32	74	44	2.83	1.62	0.87	48.7	83	77
107	0	2	2	1	0	0	1	0	1	0	3	1	0	0	0	1	0	0	1	1	1	76	198	76	0	6	9	21	9.18	256	77	69	24	12	1	4.74	3.42	1.33	16.5	92	57
108	0	1	1	2	1	0	1	0	0	0	3	1	0	0	0	0	1	0	1	0	0	92	156	85	0	6	12	0	8.7	186	110	391	24	13	8	6.26	4.14	0.86	17.1	73	67
109	0	2	2	1	0	0	1	1	0	0	2	1	0	1	0	0	0	0	1	1	0	69	140	86	12	3	10	12	7.73	122	126	70	41	19	9	6.8	3.65	1.43	9.97	32	81
110	0	1	1	2	1	1	0	0	1	0	3	0	0	0	0	0	0	0	0	0	0	68	112	68	0	2	3	12	8.33	378	99	197	23	26	21	2.77	1.69	0.59	93.3	104	78
111	0	1	1	2	0	0	0	0	0	0	2	0	0	0	0	0	0	0	0	1	0	100	146	104	0	2	0	6	8.47	256	146	68	41	23	24	5.13	3.42	0.89	6.49	44	33
112	1	2	2	1	0	0	0	0	0	0	3	0	1	0	0	0	0	0	0	1	0	88	130	80	4	1	1	9	6.51	200	109	44	29	21	18	5.34	3.76	1.02	14.3	11	64
113	0	1	1	1	1	1	0	1	0	1	3	0	0	1	0	0	0	0	0	1	0	97	140	83	0	2	6	18	6.47	427	91	50	35	24	14	4.14	2.45	0.91	12.8	62	53
114	0	2	1	1	0	0	0	1	0	1	1	1	0	1	0	0	0	0	1	0	0	83	122	72	0	6	6	15	2.65	255	93	37	37	23	22	6.01	3.15	2	3.02	6	54
115	1	1	2	1	1	1	0	0	1	0	2	0	0	0	0	0	0	0	0	1	0	74	133	74	11	6	0	6	5.81	337	113	76	38	11	7	4.68	2.55	1.41	25.7	34	76
116	1	1	1	1	1	0	1	0	1	0	2	1	0	0	1	0	0	0	0	1	1	110	177	86	0	6	0	12	13.24	188	131	82	26	22	12	4.21	2.18	1.38	65.9	89	83
117	1	2	1	1	1	1	1	0	1	0	3	0	0	0	0	1	0	0	0	0	0	78	113	70	0	3	4	12	9.63	478	95	64	31	18	6	3.1	1.53	1.17	55.8	112	80
118	0	1	2	1	1	1	0	0	0	0	2	0	0	0	0	0	0	0	0	0	0	85	133	81	0	1	50	12	8.32	382	126	65	31	18	6	3.97	3.22	0.27	3.02	26	73
119	0	1	1	1	1	0	1	0	0	0	3	0	0	0	1	1	0	1	0	1	1	105	127	67	0	6	10	12	8.34	328	94	59	36	21	27	2.53	1.34	0.97	17.2	21	81
120	0	1	2	1	1	0	0	0	1	0	2	0	0	0	0	0	0	0	1	0	0	82	157	92	0	6	3	12	5.38	138	107	69	36	23	14	4.73	2.65	1.48	3.02	50	65
121	0	2	2	1	0	0	1	1	1	0	3	0	0	0	0	0	0	0	1	0	0	98	135	91	0	3	20	6	4.65	351	110	68	30	28	11	3.74	2.14	0.89	13.4	42	73
122	0	1	1	1	1	0	1	0	1	0	2	1	0	0	0	0	0	0	1	1	0	89	145	95	0	6	1	12	7.55	355	139	55	35	13	10	5.36	3.58	1	18.8	50	39
123	0	1	2	1	0	1	1	1	1	1	3	1	0	0	1	1	0	0	1	1	0	103	103	72	8	6	7	18	13.41	425	105	57	27	18	7	4.26	3.04	0.85	71.9	65	60
124	0	1	1	1	1	1	1	0	0	0	3	0	0	1	1	0	0	0	0	1	0	85	115	62	0	6	10	24	6.46	297	106	67	31	16	14	4.72	2.96	1	4.05	46	73
125	0	1	2	1	1	0	0	1	0	0	3	0	0	0	0	0	0	0	1	1	0	91	140	85	0	2	2	12	7.83	180	123	59	34	25	8	3.86	2.56	0.93	3.13	10	71
126	0	1	2	1	1	1	1	0	1	0	3	1	0	0	1	0	0	0	0	1	1	74	130	74	0	2	5	18	6.71	298	120	46	32	27	50	4.18	2.43	0.96	5.12	23	56
127	1	1	1	1	0	0	0	1	0	0	2	0	0	1	1	0	0	0	0	1	0	89	147	70	0	6	4	12	3.98	133	122	56	32	16	10	5.4	3.1	1.42	26.2	38	74
128	0	1	2	2	0	0	1	0	0	1	3	1	0	0	1	0	0	0	0	1	0	90	140	90	0	6	10	12	10.5	500	99	107	21	36	23	2.62	2.12	0.59	46	107	59
129	0	1	1	1	1	0	1	1	0	1	3	0	0	0	0	0	0	0	0	0	0	92	129	82	0	6	7	12	11.4	278	114	70	33	13	5	3.53	1.44	1.51	18.6	60	68
130	0	1	2	1	0	0	0	0	0	1	2	1	0	0	0	0	1	0	0	1	0	118	162	106	6	3	1	12	6.26	258	84	253	29	10	3	5.23	3.19	1.28	3.06	109	36
131	0	2	2	1	0	0	1	1	0	0	3	0	0	0	0	0	0	0	1	1	1	93	122	78	0	6	10	12	4.49	270	121	50	44	20	8	4.79	2.12	1.42	3.09	38	70
132	0	1	2	1	1	1	1	1	1	1	3	1	0	0	1	0	0	0	0	1	0	89	121	84	0	4	6	12	5.63	219	137	46	35	10	8	3.84	2.19	0.92	18.7	34	67
133	0	1	1	1	0	0	0	0	0	0	3	1	0	1	0	1	1	0	0	1	1	71	182	104	0	2	2	6	5.47	249	102	143	18	13	10	6.24	3.46	1.28	3.02	92	58
134	0	1	1	1	1	0	0	0	0	0	3	1	0	1	0	0	0	1	0	1	0	87	182	106	0	3	10	12	6.66	162	166	66	49	26	24	3.75	1.91	1.1	5.48	5	62
135	0	1	1	1	1	1	1	0	1	0	3	1	0	0	0	0	0	0	0	1	0	60	158	100	0	1	2	6	6.22	166	140	40	45	27	27	4.42	2.34	1.24	3.13	10	69
136	0	1	2	1	1	1	1	0	1	0	3	1	0	0	1	0	0	0	0	0	0	117	165	93	0	6	6	18	20.02	267	143	61	39	21	19	2.55	1.32	0.8	15.4	3	54
137	0	1	2	1	1	0	1	0	1	0	2	1	0	0	0	0	0	0	1	1	0	105	127	78	4	6	1	12	7.4	430	118	47	38	10	4	3.43	1.91	0.95	21.9	39	57
138	0	2	1	1	0	0	1	0	0	0	3	1	0	0	0	0	0	0	0	0	0	84	140	83	0	3	2	12	8.5	224	112	66	37	20	21	4.65	3.01	0.8	3.55	61	81
139	0	1	1	1	1	0	1	0	0	0	3	0	0	0	0	0	0	1	1	1	0	92	132	78	0	4	2	12	10.06	301	113	50	40	16	6	2.99	1.6	0.99	51.6	27	65
140	0	2	1	1	0	0	0	0	0	0	3	1	0	1	0	1	0	0	0	1	0	76	175	76	1	2	30	12	7.21	185	128	49	35	22	17	3.77	1.93	1.26	3.02	20	77
141	0	1	2	1	1	0	1	0	1	0	3	1	0	0	0	0	0	0	1	0	0	85	155	99	1	3	10	12	4.67	195	125	62	35	206	188	3.53	1.4	1.22	3.13	23	65
142	0	2	1	1	0	0	1	0	1	0	3	1	0	0	0	0	0	0	1	1	0	82	143	83	1	5	0	12	3.98	421	72	50	36	20	13	4.25	2.07	1.2	3.43	85	57
143	0	1	1	1	1	1	1	0	0	0	2	0	0	0	0	0	0	0	1	1	0	99	153	95	6	1	10	12	3.9	156	138	53	41	107	169	5.49	3.43	0.75	3.02	4	56
144	0	2	2	1	0	0	1	1	0	0	2	0	0	0	0	1	0	0	0	1	0	103	123	67	0	3	0	12	3.98	248	96	98	34	19	14	4.03	2.12	1.21	11.2	102	68
145	0	1	2	1	0	0	0	0	0	0	3	1	0	0	0	0	0	0	0	0	0	78	169	78	0	4	5	12	5.88	237	124	49	37	15	22	4.71	3.02	1.25	3.02	12	69
146	0	2	2	1	0	0	1	0	1	1	3	1	0	0	1	0	0	0	0	1	0	81	125	61	1	6	11	12	5.7	268	101	54	38	14	10	4.42	2.54	0.86	10.5	36	95
147	0	2	1	2	0	0	0	0	0	1	3	0	0	1	1	1	1	0	0	1	0	85	160	85	1	6	10	12	7.51	93	69	416	35	18	3	3.84	1.71	1.12	61.3	58	64
148	0	1	1	1	1	0	0	1	0	1	3	0	0	0	0	0	0	0	1	0	0	92	139	79	1	6	1	12	7.41	552	115	102	28	20	8	3.95	2.1	1.21	12.1	69	56
149	0	1	2	1	0	0	0	0	0	0	3	1	0	0	0	0	1	0	0	1	0	87	179	94	0	6	10	12	12.15	279	79	664	29	18	14	4.22	2.67	0.75	42.2	112	65
150	0	1	2	1	1	1	1	0	1	0	3	1	0	0	0	0	0	0	0	1	0	94	141	88	3	6	0	12	5.58	228	104	69	32	11	14	4.08	2.09	0.88	46.1	54	53
151	0	2	3	2	0	0	0	0	0	0	3	1	0	0	0	0	0	0	1	0	0	64	130	84	0	6	5	6	3.91	257	114	65	36	18	11	4.1	2.31	1.08	3.13	12	58
152	0	2	1	1	0	0	1	0	0	0	3	1	0	1	1	1	0	0	0	1	0	78	173	83	0	1	10	6	5.56	212	120	51	40.2	23	11	5.81	3.94	0.97	7.15	40	77
153	0	2	1	1	0	0	0	0	0	0	2	0	0	0	1	0	0	0	1	1	1	90	111	64	0	2	10	6	6.09	215	138	42	32	46	12	3.19	1.64	1.08	4.23	57	82
154	0	2	2	1	0	0	0	0	1	0	1	1	0	0	0	0	0	0	1	1	0	82	155	65	0	1	4	6	2.57	51	115	46	31	52	45	3.71	1.66	1.25	3.02	51	71
155	0	2	2	1	0	0	0	0	0	0	3	0	0	0	1	1	0	0	0	0	0	70	139	63	5	6	9	12	4.95	334	90	41	35	13	6	3.77	2.06	1.25	5.86	59	81
156	0	1	1	1	1	0	1	0	1	0	3	1	0	0	0	0	0	0	0	1	0	90	176	112	0	6	0	18	10.6	428	131	54	32	13	13	3.17	1.88	0.91	33.3	53	53
157	0	1	2	1	0	0	1	0	0	0	1	0	0	0	0	0	0	0	0	1	0	92	132	96	0	6	1	12	8.13	389	150	52	38	18	19	4.89	2.99	0.91	3.69	39	47
158	0	1	1	1	0	0	1	1	0	1	3	0	0	0	0	0	0	0	1	0	0	78	110	78	7	2	8	12	8.21	283	107	145	28	20	26	5.56	3.9	0.85	102	140	54
159	0	1	2	1	1	1	0	0	1	0	3	0	0	0	1	0	0	0	0	1	0	66	162	70	0	1	3	12	7.02	271	138	58	41	25	12	3.6	1.94	1.8	3.02	13	69
160	0	2	1	1	0	0	1	0	0	1	3	0	0	0	0	1	1	0	0	1	1	89	123	72	0	6	2	12	5.2	213	99	110	26	42	25	2.72	1.52	0.84	22.7	38	87
161	0	1	2	1	1	0	1	0	0	0	2	1	0	0	0	1	0	0	0	1	0	98	133	89	5	6	4	12	4.34	187	128	61	39	20	9	5.5	3.16	1.67	5.82	27	69
162	0	1	1	1	0	0	1	1	0	0	3	0	0	0	0	0	1	0	1	1	0	78	160	67	14	6	10	12	4.19	239	88	277	34	26	5	2.91	1.68	0.72	3.91	23	68
163	0	1	2	1	1	0	0	0	0	0	3	0	0	0	0	1	0	1	1	1	0	90	152	78	7	4	2	12	6.43	120	118	94	36	18	9	4.8	1.96	1.88	13.3	17	77
164	0	2	2	1	0	0	0	0	0	0	3	0	0	0	0	1	1	0	1	1	0	80	150	60	0	6	2	12	4.98	115	77	355	32	18	6	5.01	2.5	1.47	14.4	107	71
165	0	1	1	1	0	0	0	1	0	1	2	0	0	0	0	1	1	0	1	1	0	74	130	76	0	3	20	12	5.05	180	134	727	34	15	8	3.95	2.24	0.98	7.96	20	79
166	0	1	2	1	0	0	1	1	1	0	2	0	0	0	0	0	0	1	1	1	0	74	141	90	0	6	0	12	6.79	235	113	75	33	18	12	4.49	2.86	0.98	9.67	40	65
167	0	1	1	1	1	0	0	0	0	0	2	0	0	1	0	0	0	0	1	1	0	76	157	101	0	4	3	12	7.12	246	141	78	42	26	14	6.5	4.42	1.33	16.6	28	67
168	0	1	1	1	1	0	1	1	1	1	3	0	0	0	0	1	0	0	0	1	1	70	153	96	0	3	5	12	4.55	243	114	55	34	25	12	3.99	2.71	0.85	26.3	74	67
169	0	1	2	1	0	0	1	1	0	1	2	0	0	0	1	1	0	0	1	1	0	80	102	60	0	4	10	12	6.44	456	125	90	25	100	172	3.49	2.71	0.7	99.9	83	75
170	0	2	1	1	0	0	1	1	0	0	2	0	0	0	0	1	0	0	1	1	0	78	129	77	0	4	3	12	3.26	153	111	42	42	16	13	4.92	2.64	1.42	8.88	25	63
171	0	1	1	2	0	0	1	0	0	0	3	1	0	0	0	1	0	0	1	1	1	86	136	80	0	4	20	0	5.59	145	87	225	29	67	57	4.1	2.38	0.81	3.02	61	68
172	0	1	3	1	1	0	0	1	0	0	1	0	0	0	0	0	0	0	0	0	0	100	132	80	0	2	2	6	7.13	311	109	58	29	17	14	3.7	2.31	0.82	50.2	14	66
173	0	2	2	1	0	0	1	0	0	0	3	0	0	0	0	1	0	0	1	1	0	89	123	64	0	5	10	12	7.92	242	96	66	31	14	18	4.48	2.44	0.94	176	97	72
174	0	1	1	1	1	0	1	0	1	1	3	1	0	0	0	0	0	0	0	0	0	95	111	70	0	6	5	12	7.47	149	148	120	37	17	6	3.94	2.64	0.69	110	60	48
175	0	2	2	1	0	0	1	1	0	1	3	0	0	0	0	1	0	0	0	1	0	74	147	82	3	2	10	12	5.8	267	94	85	38	24	8	5.83	3.13	1.52	7.99	62	71
176	0	1	2	1	1	1	0	0	0	0	3	1	0	0	1	1	0	0	1	0	0	78	102	68	0	1	6	12	5.74	180	118	51	38	66	69	4.7	3.22	1.05	3.02	22	69
177	0	1	1	2	1	0	1	1	1	0	1	0	0	0	0	0	0	0	1	0	0	80	130	80	0	6	0	6	9.61	443	115	60	29	17	30	4.11	2.93	1.04	82.5	83	56
178	0	2	1	1	1	0	1	1	0	1	3	0	1	0	0	1	0	0	1	1	0	96	157	90	0	6	10	12	7.94	410	113	66	32	16	9	4.68	3.3	1.02	54.2	86	68
179	0	1	3	1	1	0	0	1	0	0	3	0	0	0	1	0	0	0	0	1	0	82	150	62	0	6	28	12	5.07	273	86	79	29	14	11	3.49	2.53	0.74	80	110	81
180	0	2	1	1	0	0	1	1	0	0	1	0	0	0	0	0	0	0	1	1	0	92	140	82	0	2	0	12	7.13	388	116	84	37	9	12	4.4	2.97	1.16	8.53	41	77
181	0	1	2	1	1	1	1	1	1	1	1	1	0	1	0	0	0	0	0	0	0	74	140	88	0	5	5	12	7.09	202	134	52	39	19	29	3.35	1.81	0.64	3.02	7	38
182	0	1	2	1	1	0	1	0	1	0	3	1	0	1	0	0	0	0	1	0	0	83	132	83	0	6	5	12	3.98	256	90	94	32	34	24	5.39	3.11	1.2	26.1	64	83
183	1	1	1	1	0	0	1	0	1	1	3	0	0	0	1	0	0	0	1	0	0	86	136	77	0	6	10	12	7.85	112	86	87	20	16	10	2.99	1.67	0.78	94.8	108	83
184	0	1	1	1	0	0	0	1	0	1	2	0	0	0	0	0	0	0	1	1	0	82	135	78	1	6	5	12	2.65	113	97	71	32	12	1	3.77	2.78	0.91	40.2	68	72
185	0	1	1	2	1	1	1	0	0	0	1	1	0	0	1	1	0	0	1	1	1	117	132	74	0	6	0	6	11.28	211	137	76	32	153	77	2.38	0.75	0.91	170	66	87
186	0	1	2	1	1	0	0	1	0	1	3	0	0	0	0	1	0	1	0	1	0	106	132	60	1	2	10	12	7.22	410	96	108	30	38	20	6.43	4.54	1.35	97	86	84
187	0	1	1	1	0	0	1	0	1	0	3	1	0	0	0	0	0	0	1	0	0	90	127	83	1	4	10	6	10.85	339	117	114	34	11	10	5.02	3.1	0.64	68.9	83	75
188	0	1	1	1	1	0	1	0	1	0	1	0	0	0	0	0	0	0	0	0	0	102	112	65	0	6	1	9	8.7	453	109	90	27	16	9	4.76	3.8	0.73	81.6	66	78
189	0	1	1	2	0	0	0	0	0	0	2	0	0	0	0	0	0	0	0	1	0	97	148	96	0	1	10	6	3.95	185	156	72	43	19	25	4.81	3.39	1.22	3.02	2	57
190	0	1	2	2	1	1	1	0	1	0	3	1	1	0	1	0	0	0	0	1	0	102	145	90	0	6	10	9	8.63	296	123	52	39	24	13	4.8	2.68	1.54	11.4	21	84
191	0	2	2	1	0	0	1	0	0	0	3	0	0	1	0	0	1	0	0	1	0	97	127	89	0	6	10	6	8.54	334	114	191	36	59	49	5.81	3.76	0.91	35.2	76	80
192	0	1	2	1	1	1	1	0	1	0	2	1	1	0	0	0	0	0	0	1	0	95	117	72	0	1	10	6	10.71	235	120	87	38	15	17	3.92	2.3	0.86	24.8	34	71
193	0	1	1	2	0	0	1	0	0	0	2	0	0	0	0	0	0	0	0	1	0	76	124	65	28	4	10	6	4.16	126	125	78	40	36	33	4.49	2.6	1.5	3.02	10	82
194	0	1	2	1	0	0	0	0	0	0	2	0	0	0	0	1	0	0	0	1	1	69	150	90	1	4	5	12	10.4	232	133	62	38	28	28	4.4	2.15	1.57	10.5	19	54
195	0	1	1	1	0	0	1	0	0	0	3	0	0	0	1	0	0	0	0	1	0	86	139	83	6	1	15	12	5.48	251	130	79	42	268	373	3.86	1.86	1.41	3.02	23	63
196	0	2	2	1	0	0	0	1	0	1	3	0	0	0	0	0	0	0	0	0	0	87	105	73	0	6	10	0	5.97	414	94	50	30	14	6	4.86	3.51	0.88	25.7	37	75
197	0	2	2	1	0	0	1	0	1	0	2	1	0	0	0	0	0	0	0	0	0	100	156	97	2	3	0	12	5.78	230	98	83	34	22	33	3.72	1.88	1.14	12.3	46	61
198	0	1	1	1	0	0	0	1	0	0	3	1	0	0	0	1	0	0	0	1	0	89	135	83	6	6	10	12	5.2	164	130	78	36	24	10	2.93	1.69	0.95	5.22	11	75
199	0	1	1	1	1	1	1	0	0	0	1	0	0	0	0	1	0	0	1	0	1	77	143	81	1	1	0	12	4.32	148	153	86	43	35	34	4.84	2.95	1.19	2.86	2	71
200	0	2	1	1	0	0	0	1	0	1	2	1	0	0	0	0	0	0	0	1	0	81	118	70	2	6	10	12	3.79	181	83	87	33	16	6	2.94	1.51	1.18	3.09	58	81
201	0	1	2	1	0	0	0	0	0	0	3	1	0	0	1	0	0	0	1	1	0	60	158	90	3	6	5	12	3.36	66	116	93	30	99	31	3.31	1.99	0.76	3.02	5	62
202	0	2	2	1	0	0	0	0	0	0	2	0	0	0	0	0	0	0	0	1	1	86	152	81	0	6	2	12	5.6	282	119	48	42	29	27	6.37	3.33	1.82	3.02	40	63
203	0	1	1	1	0	0	1	0	1	0	3	0	0	0	0	0	0	1	1	1	0	86	138	71	12	5	20	12	5.27	203	124	64	41	13	7	4.39	2.31	1.61	3.02	17	62
204	0	1	1	1	1	1	1	0	1	0	3	0	0	0	0	0	1	0	0	1	0	111	157	108	0	4	5	12	5.84	248	100	266	36	25	16	3.79	1.71	1.25	5.19	28	60
205	0	1	1	2	0	0	1	0	1	0	3	0	0	0	0	1	0	0	0	0	0	85	125	64	0	6	10	12	3.01	87	64	81	26	42	34	2.73	1.64	0.45	75	110	82
206	1	2	1	1	1	1	1	0	1	1	3	0	1	0	0	0	1	0	0	1	0	84	174	85	1	1	20	0	4.63	157	101	716	31	264	198	3.73	1.42	1.19	3.02	10	79
207	1	1	1	1	1	1	1	0	0	0	1	0	0	0	0	1	1	0	0	0	0	58	95	65	0	6	2	6	4.61	199	95	178	28	20	6	2.6	1.37	0.73	36.5	109	84
208	0	1	2	2	1	0	1	1	0	0	3	0	0	0	0	0	0	1	1	0	0	83	109	66	0	6	5	12	5.92	175	110	68	29	23	51	4.97	3.54	0.64	13.4	34	63
209	0	2	1	1	0	0	1	0	0	1	3	1	0	0	0	0	1	0	0	1	0	93	179	95	11	6	2	12	9.65	241	96	567	38	17	8	5.12	2.48	1.6	80.7	99	54
210	1	1	2	1	1	1	1	1	1	0	3	0	0	0	0	0	0	0	1	1	0	89	121	76	0	6	0	6	8.71	216	107	40	31	24	22	3.18	1.73	1.01	35.9	30	66
211	0	1	1	2	1	1	0	1	0	0	3	0	0	0	0	0	0	0	0	1	0	68	152	92	1	2	20	12	7.24	173	151	65	42	20	15	4.92	3.2	1.25	5.29	9	67
212	0	1	1	1	0	0	1	1	1	0	1	1	0	0	0	0	0	0	1	0	0	100	140	82	1	6	0	12	5.93	244	106	83	34	54	57	3.23	1.75	0.82	29.4	93	67
213	0	2	2	1	0	0	0	0	1	0	1	1	0	0	0	0	0	0	1	0	0	89	147	98	0	3	2	12	10.87	239	98	64	36	13	3	5.14	3.07	1.41	34.3	87	80
214	0	1	1	2	0	0	0	0	1	1	3	1	0	0	1	0	0	0	0	1	1	74	140	85	0	2	13	12	5.56	169	144	78	40	16	11	2.7	1.5	1.01	3.02	3	70
215	0	1	2	1	1	1	1	0	1	0	1	0	0	0	1	0	0	0	1	0	0	94	145	90	0	4	0	12	5.32	219	133	62	41	199	288	3.17	1.45	1.09	7.52	23	53
216	0	1	1	1	1	1	1	1	0	1	3	0	0	0	0	0	0	0	1	0	0	100	101	75	0	4	30	12	8.44	493	131	70	30	64	55	4.1	2.79	0.66	90.2	62	56
217	0	1	3	1	0	0	1	1	0	1	3	0	0	0	0	1	0	0	1	0	0	74	146	90	0	6	6	12	4.35	238	104	65	34	18	10	4.48	2.24	1.63	37	60	95
218	0	1	1	1	1	1	1	0	1	0	2	1	0	0	0	0	0	0	0	1	0	95	128	86	1	2	0	12	7.89	151	121	46	32	506	509	2.97	1.65	0.28	36.8	36	64
219	0	1	1	1	1	0	1	0	1	1	3	1	0	1	0	0	0	0	1	1	0	92	131	92	0	6	20	12	7.53	245	150	88	41	17	9	3.59	2	0.79	22.7	40	55
220	0	1	1	1	1	0	1	0	1	0	2	1	0	0	0	0	0	0	1	1	0	86	158	86	0	4	7	12	5.09	167	129	93	45	33	54	3.96	2.57	0.72	3.02	17	73
221	0	1	2	1	1	1	0	0	0	0	3	1	1	0	0	1	1	0	0	1	0	86	163	86	2	6	0	12	6.94	146	72	486	28	51	48	2.82	1.15	1.17	11.7	36	55
222	0	1	2	1	1	0	0	0	1	0	3	1	0	0	0	0	0	0	0	1	0	89	194	63	0	2	0	12	5.85	167	141	82	39	60	116	3.77	1.35	1.29	3.02	34	60
223	0	1	2	1	1	1	0	1	0	1	2	0	0	0	1	0	0	0	0	1	0	89	127	68	2	3	10	9	6.52	239	85	60	33	17	13	3.1	1.4	1.32	44.8	104	64
224	0	1	1	1	1	1	0	0	1	0	3	1	0	0	0	0	0	0	0	1	0	79	143	85	6	1	6	12	5.76	212	143	72	42	20	6	5.45	3.95	1.47	3.11	16	56
225	0	1	2	1	0	0	0	0	1	0	2	1	0	0	1	0	0	0	1	1	0	70	132	80	3	1	5	6	6.62	179	122	98	33	17	46	3.7	2.26	1.02	12.1	21	56
226	0	1	2	1	1	0	0	0	0	0	1	0	0	0	0	0	0	0	1	0	0	75	149	98	0	4	3	12	4.95	140	145	82	38	26	32	5.17	3.37	1.12	3.02	7	53
227	0	2	2	2	1	1	1	1	0	1	3	0	0	0	0	0	0	0	0	1	0	78	131	62	0	3	6	18	4.73	294	125	55	37	35	30	4.92	2.96	0.74	5.73	83	84
228	0	1	1	1	1	1	1	1	1	0	2	0	0	0	0	0	0	0	1	1	0	95	147	73	0	4	9	12	9.16	338	125	75	33	26	13	5.11	3.5	0.82	54.6	57	72
229	0	2	2	1	0	0	1	0	0	0	2	1	0	0	0	0	0	0	0	1	0	85	133	59	0	3	2	12	12.21	243	68	29	29	14	15	4.18	2.55	0.81	3.02	7	69
230	0	1	2	2	1	1	0	0	1	0	3	1	0	0	1	1	0	0	0	1	1	78	141	71	1	1	10	12	7.43	219	131	99	39	19	19	4.83	2.52	1.33	3.11	28	70
231	0	1	2	1	1	0	1	0	0	0	1	0	0	0	0	0	0	0	0	0	0	72	141	76	0	2	6	12	6.46	288	149	57	40	28	29	4.18	3.18	0.98	3.02	9	71
232	0	2	2	1	0	0	1	0	1	1	2	1	0	0	0	0	0	0	1	1	0	88	127	89	2	6	10	24	3.72	199	108	56	40	17	9	4.66	2.15	1.27	9.46	47	57
233	0	2	2	1	0	0	0	0	1	1	3	0	0	0	0	0	1	0	1	1	0	78	100	70	22	3	7	12	7.83	215	81	213	29	38	11	3.69	1.48	1.55	4.24	79	52
234	0	2	2	1	0	0	0	0	1	0	1	0	0	0	0	0	0	0	0	1	0	93	121	85	4	4	2	6	9.28	111	129	56	42	22	19	5.01	2.4	1.49	26.3	16	48
235	0	2	1	1	0	0	1	0	1	1	3	1	0	1	0	1	0	0	0	0	0	110	135	81	0	6	10	12	8.78	403	82	71	30	9	6	6.21	3.85	0.82	81.9	112	55
236	0	2	1	1	0	0	0	0	0	0	3	1	0	0	0	1	0	0	0	1	1	120	93	77	0	1	10	12	8.07	152	119	105	32	28	43	3.23	1.9	0.49	4.64	11	67
237	0	1	2	1	1	0	0	0	0	0	3	0	0	0	0	0	0	0	1	1	0	52	160	84	0	3	6	12	5.2	15	128	60	37	26	27	3.17	1.29	1	3.19	26	68
238	0	1	1	1	0	0	1	0	0	0	2	0	0	0	0	1	0	1	0	0	1	125	146	95	9	6	4	0	15.89	389	114	47	31	13	6	3.9	1.83	1.27	176	83	68
239	0	1	2	2	0	0	0	0	0	1	3	0	0	0	0	0	0	0	1	1	0	86	147	105	0	4	7	12	7.65	344	113	86	31	34	21	6.28	3.71	1.22	12.1	92	76
240	0	2	2	1	0	0	0	1	0	1	3	0	0	0	0	0	0	0	0	0	0	64	180	100	0	2	10	6	6.69	276	121	47	42	15	12	4.91	2.56	1.01	5.2	49	48
241	0	1	1	1	1	0	1	0	0	0	3	0	0	0	0	0	0	1	0	1	0	98	157	76	14	6	5	0	7.75	260	140	95	42	23	10	4.65	2.22	1.7	22	28	72
242	0	2	2	1	0	0	1	0	1	0	3	0	0	1	0	1	0	1	0	0	0	94	129	65	2	6	10	12	8.06	293	127	70	41	18	10	7.05	4.41	0.91	15	60	78
243	0	1	1	1	1	1	1	0	0	0	3	0	0	0	0	0	0	1	0	0	0	80	105	86	0	2	5	6	4.58	279	126	84	39	48	72	4.58	2.52	1.14	6.23	23	55
244	0	1	2	1	1	1	1	0	0	0	3	1	0	0	0	0	0	0	0	1	0	83	134	110	0	2	9	12	9.33	297	136	86	43	18	15	2.75	1.37	0.79	9.8	53	64
245	0	1	1	1	1	1	1	0	1	1	3	1	0	1	0	1	0	1	0	1	0	115	139	86	0	6	9	12	7.1	349	129	55	31	16	12	4.62	3.16	0.54	64.7	39	76
246	0	2	2	1	1	1	0	1	0	0	2	1	0	1	0	0	0	0	1	0	0	83	137	85	2	3	0	12	4.42	179	129	52	36	171	498	4.84	2.34	0.85	3.11	38	67
247	0	1	2	1	1	1	0	0	0	1	2	0	0	0	0	0	0	0	0	1	1	57	119	76	0	6	4	12	6.07	242	146	82	38	21	22	3.15	1.79	0.99	3.11	3	62
248	0	1	1	1	1	0	0	1	0	1	2	0	0	0	0	0	0	1	0	1	0	82	158	72	1	5	1	6	3.93	161	116	55	30	22	7	4.01	2.27	1.23	3.11	44	80
249	0	1	3	1	0	0	0	0	0	0	2	1	0	1	0	0	0	0	0	1	0	100	172	100	0	2	1	12	5.36	294	142	94	40	18	12	5.09	2.67	0.97	3.16	13	56
250	0	1	1	1	1	1	1	0	1	0	2	1	0	0	0	0	0	0	1	0	0	80	142	90	0	3	0	6	10.24	323	135	41	34	19	12	4.32	2.9	0.63	88.1	54	49
251	0	1	1	1	1	0	0	1	0	0	3	1	0	0	0	1	0	0	0	1	0	102	131	67	5	4	10	12	8.29	259	121	60	35	18	6	3.98	2.13	1.13	9.68	11	80
252	0	2	3	1	0	0	1	0	0	0	2	1	0	1	0	0	0	0	0	0	0	75	133	69	0	3	10	12	6.74	196	136	54	37	12	11	4.38	2.43	1.13	3.11	34	68
253	0	1	1	1	1	0	0	0	0	0	2	0	0	0	0	0	0	0	0	0	0	73	136	90	1	2	1	12	4.61	199	127	69	41	23	15	4.44	2.85	0.82	3.11	29	63
254	0	1	1	2	0	0	0	0	0	0	3	1	0	0	0	0	1	0	0	0	0	88	119	82	1	2	5	12	7.43	253	143	102	36	27	13	3.41	2.22	0.8	7.19	27	62
255	0	1	1	1	1	0	0	1	0	1	3	0	0	0	0	0	0	0	1	1	0	66	148	87	2	4	3	12	5.41	258	128	80	39	23	9	4.32	2.6	0.95	10.1	24	57
256	0	1	3	1	0	0	1	1	0	0	2	0	0	0	0	0	0	0	1	0	0	72	155	101	0	2	0	12	5.04	181	141	73	39	27	21	4	2.56	0.91	3.11	9	67
257	0	2	1	2	0	0	1	1	0	0	2	0	0	0	0	0	0	0	0	1	0	83	144	72	0	0	0	12	8.78	332	96	62	33	20	6	3.87	2.08	0.85	50.3	77	81
258	0	1	1	2	0	0	0	1	0	1	2	0	0	0	1	0	0	0	1	0	0	87	151	116	0	5	0	12	6.6	230	155	62	38	23	33	4.54	3.03	0.79	9.65	11	72
259	0	1	2	1	0	0	1	1	0	0	2	1	0	0	0	0	0	0	0	0	0	95	137	79	2	6	0	12	9.02	315	116	87	28	139	183	3.6	2.21	0.89	36.8	57	69
260	0	1	2	2	1	0	1	0	1	1	1	0	0	0	0	1	0	0	1	0	0	77	145	82	0	0	0	12	8.77	351	112	67	28	15	5	3.36	2.06	0.7	77.5	61	65
261	0	1	1	1	0	0	1	1	0	1	3	1	0	0	0	0	1	0	1	1	0	91	158	88	2	1	10	12	4.31	84	62	276	25	18	14	3.46	1.87	0.76	3.11	53	69
262	0	1	3	2	1	1	0	0	1	1	3	0	0	1	0	0	1	0	1	0	0	75	133	87	0	3	0	12	5.04	91	114	108	42	93	42	5.79	3.11	1.75	5.01	15	47
263	0	2	2	1	0	0	1	0	1	0	3	1	0	0	0	1	0	0	0	1	0	79	112	72	0	2	8	12	3.99	248	86	43	28	12	8	2.71	1.19	0.82	33.6	105	83
264	0	1	1	1	1	0	0	0	0	0	3	0	0	0	0	0	0	0	0	0	0	92	150	89	0	3	3	12	4.63	236	114	67	34	16	8	5.49	3.45	1.25	38.1	62	78
265	0	1	2	1	1	1	0	1	0	1	1	0	0	0	1	0	0	0	1	0	0	85	160	79	2	6	10	12	6.18	157	118	101	36	181	303	4.54	3.2	0.76	6.04	4	68
266	0	1	2	1	0	0	0	0	0	1	3	1	1	0	0	1	0	1	0	1	1	100	111	68	0	1	10	12	12.28	287	65	605	26	27	14	2.25	1.13	0.66	121	140	70
267	0	2	2	1	0	0	1	1	0	0	2	1	0	1	0	0	0	0	1	0	0	92	116	71	0	4	0	12	5.42	265	126	45	35	16	10	5.57	3.31	1.13	3.66	17	60
268	0	1	1	2	1	0	0	0	0	0	3	1	0	0	0	0	0	0	1	1	1	81	140	81	0	2	5	12	5.61	163	137	85	40	15	15	3.71	1.78	1.38	5.12	1	69
269	0	1	1	2	1	0	0	1	1	1	2	0	0	0	0	0	0	0	0	0	0	60	156	77	0	3	0	12	3.61	201	109	98	32	14	10	2.99	1.52	0.95	59.7	19	80
270	0	1	1	2	1	1	1	0	1	0	2	0	0	0	0	0	0	0	0	0	0	76	130	75	0	3	10	12	18.15	243	100	41	20	59	46	5.13	2.31	1.13	61	55	54
271	0	2	2	1	0	0	0	0	1	0	3	1	0	0	0	1	0	0	1	1	1	97	113	59	4	6	30	12	12.81	360	108	64	34	10	9	6.48	3.25	0.72	84.9	77	72
272	0	2	3	1	0	0	1	1	0	0	3	0	0	0	0	0	0	0	1	0	0	93	132	76	0	4	1	12	10.05	190	127	63	40	20	15	5.22	3.47	1.19	5.81	29	74
273	1	1	1	1	1	0	1	0	0	0	2	0	0	1	0	1	0	1	1	1	0	99	144	88	3	6	30	12	7.43	211	144	116	44	21	13	6.9	4.42	1.47	3.11	13	71
274	0	1	2	1	1	0	0	0	0	1	1	0	0	0	0	0	0	0	0	0	0	76	136	70	0	3	10	12	5.78	203	122	72	38	26	26	6.2	5.25	0.91	3.11	45	57
275	0	2	1	1	0	0	1	0	1	0	2	1	0	0	1	1	0	0	0	0	0	76	153	73	11	2	8	12	7.29	224	103	58	34	17	13	4.57	2.76	1.41	3.11	61	72
276	0	1	1	2	0	0	0	1	0	1	2	1	0	1	1	1	0	1	1	0	0	90	123	86	0	6	10	6	6.06	241	146	71	37	21	20	6.72	4.23	1.57	50.3	53	71
277	0	2	1	1	0	0	0	1	0	0	2	0	0	0	0	0	0	0	1	1	0	60	140	74	0	1	0	12	7.12	233	66	61	36	23	25	3.83	2.78	0.94	3.13	90	69
278	0	2	2	1	0	0	1	0	1	1	2	0	0	0	0	0	0	0	0	0	0	71	131	61	0	3	7	12	9.14	246	100	48	21	57	30	2.94	1.7	0.56	34.6	91	84
279	0	2	2	1	0	0	1	1	0	0	1	0	0	0	0	0	0	0	0	0	0	91	127	92	13	1	2	6	4.86	174	138	43	43	16	12	4.29	2.48	1.2	3.11	10	54
280	0	2	2	1	0	0	0	0	0	0	3	0	0	0	0	0	0	0	0	1	0	67	207	189	6	3	3	12	6.27	175	106	97	47	23	6	4.58	2.29	1.77	3.11	9	68
281	0	1	1	2	1	1	0	0	1	0	3	1	0	0	0	0	0	0	1	1	0	82	135	88	0	2	8	12	5.63	201	135	62	43	33	20	4.12	1.35	1.52	3.11	6	57
282	0	1	1	2	0	0	0	1	0	0	3	1	0	0	0	0	0	0	0	1	0	78	163	78	0	1	5	12	6.6	170	124	66	35	15	12	3.57	2.1	0.77	3.91	30	64
283	0	1	1	1	0	0	1	0	1	1	3	1	0	1	0	1	0	0	1	1	1	79	101	63	0	1	10	18	5.42	247	125	60	34	11	13	3.49	1.83	0.7	48.2	51	67
284	0	1	1	2	1	0	0	0	0	0	3	1	0	0	0	0	1	0	0	1	1	86	118	82	0	6	3	12	6.24	257	175	184	16	28	28	2.53	1.52	0.64	3.11	53	63
285	0	1	1	1	1	1	1	1	0	1	3	0	0	0	0	0	0	0	0	0	0	104	142	78	0	6	10	12	5.65	341	107	64	26	20	18	2.69	1.29	0.92	72.3	55	75
286	0	1	2	1	1	1	1	1	0	1	2	1	0	0	0	0	0	0	0	1	0	115	147	79	3	6	5	12	9.17	251	98	50	26	25	9	3.85	2.29	0.92	130	92	65
287	0	1	2	1	1	0	1	1	0	1	3	0	0	0	0	0	0	0	0	1	0	78	123	70	0	6	2	12	2.09	240	114	51	36	24	14	3.69	2.02	1.14	31.5	40	64
288	0	1	1	2	1	0	0	0	0	1	3	0	0	0	0	0	0	0	1	0	0	78	111	54	0	1	5	12	11.16	273	72	94	25	16	13	3.64	2.01	0.98	88.8	89	77
289	0	2	1	1	0	0	0	0	1	1	3	0	0	0	0	1	0	0	0	1	0	100	132	88	0	6	0	12	13.53	295	69	36	19	25	19	3.96	2.11	1.15	144	76	83
290	0	1	3	1	0	0	0	0	0	0	3	1	0	1	1	1	1	0	0	1	1	74	160	72	4	2	0	12	9.63	158	121	257	31	23	2	4.72	2.29	1.17	17.6	47	73
291	0	1	1	2	1	1	0	0	1	0	3	0	0	0	1	0	1	0	1	1	0	92	142	83	0	2	9	12	4.5	212	133	103	37	21	22	4.13	2.5	1.33	10.8	27	70
292	0	1	1	1	1	1	0	1	1	1	3	1	0	0	0	0	0	0	0	1	0	60	134	79	17	6	30	12	5.18	123	103	54	35	12	9	2.51	1.15	0.66	3.11	44	65
293	0	2	2	1	0	0	0	0	0	0	3	0	0	0	0	0	0	0	1	1	0	92	145	80	10	6	3	12	3.42	233	66	93	33	52	19	4.32	2.39	2	3.11	30	63
294	0	1	2	1	1	1	1	1	1	0	2	0	0	0	0	0	0	0	1	0	0	73	101	73	0	6	3	12	6.81	418	138	76	33	18	18	4.2	2.6	1.1	39.3	70	71
295	0	1	2	1	1	0	1	0	0	0	3	0	0	1	0	1	0	0	1	1	0	80	131	75	0	2	18	12	5.4	139	126	106	32	236	172	2.39	0.93	0.84	3.11	3	84
296	0	2	1	2	0	0	1	0	0	0	1	0	0	0	0	0	0	0	1	0	0	96	102	78	0	1	1	12	6.76	245	109	44	38	20	10	4.3	2.35	1.04	3.11	28	54
297	0	2	2	1	0	0	1	1	0	0	1	0	0	0	0	0	0	0	1	0	0	82	124	77	0	3	1	12	5.24	246	110	75	36	16	5	5.35	3.33	0.96	6.8	32	66
298	0	1	3	2	0	0	0	1	0	1	3	0	0	0	0	0	0	0	1	1	0	95	151	86	0	1	10	12	7.87	436	124	72	30	29	28	3.23	1.92	0.95	26	71	50
299	0	1	1	1	1	1	1	0	1	0	3	1	0	0	0	0	0	0	0	1	0	81	138	85	0	6	6	12	11.04	450	118	67	40	17	22	4.7	2.79	1.04	56.7	103	60
300	0	2	1	1	0	0	0	0	1	0	3	1	0	0	0	0	1	0	0	1	0	99	136	78	0	3	3	12	8.16	245	119	45	36	21	25	4.55	2.11	1.38	3.11	69	62
301	0	1	2	1	0	0	1	1	0	0	3	0	0	0	0	0	0	0	1	1	0	101	124	81	4	6	10	12	5.37	219	109	70	33	22	6	3.6	1.79	1.14	3.11	10	57
302	0	1	1	1	1	0	1	1	0	1	3	1	0	0	0	0	1	0	0	1	0	60	158	83	0	6	3	12	4.57	218	71	360	24	59	35	4.36	2.32	0.86	76.1	90	61
303	0	2	2	1	0	0	1	1	1	1	2	1	0	0	1	0	1	0	0	1	0	77	143	76	3	4	0	12	5.43	95	90	92	33	17	10	3.27	1.22	1.29	5.36	63	48
304	0	1	2	1	1	1	1	1	0	0	3	0	0	1	0	0	1	0	0	1	0	81	195	95	12	6	5	12	4.18	297	107	972	34	11	7	4.1	2.19	0.69	68.6	53	50
305	1	1	1	1	1	0	1	0	0	1	2	1	0	0	0	0	0	0	0	1	0	86	134	90	1	6	10	12	5.97	119	121	69	28	39	35	5.49	3.68	1.02	3.11	40	58
306	0	1	2	2	0	0	1	1	0	0	1	0	0	0	0	0	1	0	0	1	0	112	118	74	0	6	2	12	12.55	300	70	440	30	16	9	2.98	1.85	0.71	134	58	37
307	0	2	1	1	0	0	1	0	0	0	3	0	0	0	1	0	0	1	0	1	0	77	158	61	0	6	2	12	6.42	218	105	60	33	25	23	4.21	2.21	1.33	3.11	18	73
308	0	1	1	2	0	1	0	0	0	1	2	0	0	1	0	0	0	0	0	0	0	83	139	100	4	1	3	12	4.52	344	124	68	38	23	22	4.6	2.63	0.91	12.9	51	55
309	0	1	1	1	0	0	1	1	0	0	3	0	0	0	0	0	0	0	0	1	0	75	137	88	0	1	8	24	7.03	280	139	78	46	26	22	4.48	2.85	1.27	3.11	24	57
310	0	2	1	1	0	0	1	1	0	1	2	0	0	0	0	0	1	0	0	1	0	69	153	72	2	2	3	18	4.7	168	79	100	28	15	9	4.38	3.2	0.95	18.4	99	77
311	0	1	1	1	1	0	0	0	0	1	3	1	0	0	1	1	0	0	0	0	1	78	150	95	0	3	10	6	8.35	535	125	70	33	16	20	2.99	1.82	0.81	4.59	30	57
312	0	2	2	1	0	0	1	1	0	0	3	0	0	0	0	0	0	0	0	0	0	87	128	77	2	3	2	18	3.62	168	117	34	34	18	16	7.78	4.9	1.38	3.11	17	66
313	0	1	2	1	1	1	0	1	0	0	2	0	0	0	0	1	0	1	0	1	0	96	156	103	2	3	4	12	6.85	171	152	63	39	178	545	5.8	3.54	1.54	3.13	10	58
314	0	2	1	2	0	0	1	0	0	0	3	0	0	0	0	0	0	0	0	1	0	100	128	86	0	4	10	12	8.01	474	88	52	38	20	18	3.5	2.38	0.81	4.73	19	36
315	0	2	2	1	0	0	0	0	1	0	3	1	0	0	0	0	1	0	0	1	0	108	145	93	5	3	3	36	8.36	93	81	478	27	17	7	5.41	2.32	1.2	111	95	45
316	0	2	2	1	0	0	1	0	0	0	2	0	0	0	0	0	0	0	0	0	0	75	115	66	0	2	9	24	8.27	167	95	41	37	21	16	4.02	1.72	1.64	3.11	8	45
317	0	2	3	1	0	0	0	1	0	1	3	0	0	0	0	0	0	0	0	0	0	88	112	77	0	2	3	16	6.12	418	120	58	33	16	13	2.54	1.18	0.82	97.2	90	49
318	0	2	2	1	0	0	1	0	0	0	3	0	0	0	0	0	0	0	0	0	0	95	181	94	8	3	2	12	2.61	160	141	40	44	33	18	5.3	2.41	1.82	3.11	5	55
319	0	2	1	1	0	0	0	0	0	1	2	1	0	0	0	1	0	0	0	1	0	102	122	76	1	3	10	1	4.89	295	109	52	39	16	8	5.85	3.06	1.68	3.11	27	75
320	0	1	2	1	1	1	1	0	1	0	2	0	0	1	0	0	0	0	0	1	0	77	148	101	0	2	5	12	5.08	476	111	71	35	23	27	4.38	2.19	0.66	37.9	86	58
321	0	1	2	1	1	1	1	0	0	0	3	0	0	0	0	0	0	0	0	1	0	65	130	78	1	2	2	6	6.23	340	89	69	29	28	26	2.45	0.87	0.92	25.2	79	64
322	1	1	1	1	1	1	1	0	0	0	3	0	0	0	0	0	0	0	1	1	0	75	123	80	0	2	4	0	8.11	151	131	69	39	23	12	3.42	1.84	0.95	3.4	33	72
323	0	1	1	1	0	0	0	0	0	0	1	0	0	0	0	0	0	0	0	1	1	79	129	88	1	2	2	12	5.05	200	133	67	42	22	14	2.82	1.47	0.81	3.11	5	49
324	0	2	2	1	0	0	0	1	0	0	1	0	0	0	0	0	0	0	0	1	1	86	139	74	6	6	0	12	3.94	234	125	51	33	33	32	5.75	3.6	1.15	3.14	16	71
325	0	1	3	1	0	0	0	0	0	0	2	0	0	0	0	1	0	0	0	1	0	76	142	96	0	6	5	6	8.14	278	134	69	37	26	13	2.93	1.3	0.89	64.9	16	73
326	0	1	1	1	1	1	0	0	0	0	3	0	0	0	0	1	0	0	1	1	0	85	149	82	0	6	8	9	5.65	201	171	76	46	26	16	4.49	2.25	1.31	6.24	2	62
327	0	2	1	1	0	0	0	0	0	0	3	1	0	1	0	0	0	0	1	1	1	74	157	90	6	3	10	12	2.64	193	95	58	32	20	12	3.78	1.81	0.76	3.11	41	78
328	1	1	1	1	1	1	1	0	1	0	2	0	0	0	0	1	0	0	0	0	0	87	133	75	0	6	20	1	8.33	130	88	80	26	23	16	5.27	4.11	0.89	70.3	74	95
329	0	1	1	1	1	1	1	1	1	1	2	1	0	0	0	0	0	0	0	1	0	91	162	83	1	3	0	12	12.19	409	109	64	34	16	10	4.33	2.02	1.38	29	91	66
330	0	1	1	1	1	1	1	0	0	0	2	1	0	0	0	0	0	0	0	1	1	88	133	88	1	2	6	12	7.39	237	141	52	41	25	33	4.22	2.02	0.83	4.21	7	45
331	0	1	1	1	1	1	1	0	1	0	1	1	0	0	0	0	0	0	0	1	0	83	129	75	0	6	10	18	7.57	306	107	58	32	12	19	4.22	2.5	0.83	71.9	88	59
332	0	2	2	1	0	0	0	0	0	1	2	0	0	0	0	0	0	0	1	0	0	83	145	78	1	3	0	12	6.57	305	126	57	35	176	256	4.32	1.67	1.65	8.4	16	70
333	0	2	1	1	0	0	1	1	0	0	2	0	0	0	0	0	0	0	1	1	0	85	171	86	0	2	30	9	4.86	283	123	58	36	32	15	5.71	3.05	1.1	23.7	59	74
334	0	1	2	1	1	1	0	0	0	0	1	0	0	0	0	0	1	0	1	1	0	78	127	62	0	2	1	18	6.39	157	83	962	30	30	51	4.07	2.21	1.32	7.11	112	67
335	1	1	1	1	0	0	0	1	0	1	3	0	1	0	0	0	0	0	1	0	0	93	111	83	0	3	10	36	6.02	354	106	61	30	22	27	3.75	2.32	0.72	4.64	58	75
336	0	1	1	1	0	0	0	0	0	0	3	0	0	0	0	1	0	1	1	1	0	102	145	92	0	2	12	12	8.81	301	154	60	47	14	16	5.14	3.1	1.25	3.11	5	67
337	0	1	1	1	0	0	1	0	0	1	3	0	0	0	0	1	0	0	0	1	0	55	157	96	0	5	7	6	16.12	392	115	40	36	45	59	3.73	2.44	0.88	5.27	42	64
338	0	2	3	1	0	0	1	1	1	1	2	1	0	0	0	0	0	0	1	0	0	100	127	76	0	6	6	12	4.17	278	78	58	25	15	8	3.82	2.14	0.83	61.5	105	82
339	0	2	1	1	0	0	1	1	0	0	2	0	0	0	0	0	0	0	1	1	0	80	164	80	0	4	0	18	4.4	253	87	42	36	15	8	4.3	2.12	1.42	3.11	23	72
340	1	1	1	1	0	0	1	0	0	1	2	0	0	0	0	1	0	0	0	0	0	106	145	98	0	2	10	12	16.14	259	158	111	29	48	18	4.93	3.33	0.57	97.4	7	85
341	0	1	2	2	0	0	0	1	0	1	3	0	0	0	0	0	0	0	0	1	0	73	106	77	1	3	10	6	4.15	72	114	101	33	27	25	3.26	1.16	1.55	8.9	10	66
342	0	2	1	1	0	0	1	1	0	0	3	0	0	0	0	0	0	0	1	1	0	82	149	88	0	6	0	12	4.49	251	112	67	36	24	15	3.71	2.06	0.91	19	65	65
343	0	1	2	1	1	1	0	1	0	1	3	0	0	0	0	0	0	0	0	0	0	124	156	84	2	4	10	12	6.29	232	106	82	33	14	18	4.39	3.47	0.61	32.4	16	58
344	1	1	1	1	1	1	1	1	0	1	3	0	0	0	1	1	0	1	0	1	0	104	124	71	0	4	7	12	8.86	275	122	55	35	29	31	1.86	0.65	0.88	54.8	46	76
345	0	1	1	1	1	1	1	0	0	0	2	1	0	1	1	0	0	0	0	1	0	104	140	75	2	2	3	12	8.45	331	122	64	36	12	13	5.75	3.66	1.42	41.5	95	71
346	0	2	2	1	0	0	0	1	0	1	3	0	0	0	0	0	0	0	0	0	0	86	144	80	0	2	3	18	3.8	252	92	49	29	37	19	3.11	1.52	1.01	33.2	59	64
347	0	2	3	1	0	0	0	0	0	0	2	0	0	1	0	1	0	0	0	1	0	72	163	91	3	1	10	12	4.63	135	98	65	36	23	8	5.82	3.33	1.54	4.8	18	75
348	0	1	3	1	0	0	0	1	0	1	1	0	0	0	0	0	0	0	0	0	0	109	114	74	2	6	3	12	6.26	252	131	70	40	24	24	4.24	2.3	0.96	3.26	6	59
349	0	1	2	1	0	0	1	1	0	0	2	1	0	0	0	1	1	0	1	1	0	82	160	67	1	6	10	24	7.83	123	38	1210	23	27	6	3.79	2.53	0.36	49.7	90	63
350	0	1	1	1	1	0	0	0	0	0	2	0	0	0	0	1	0	1	0	0	0	88	145	80	0	4	20	12	8.65	125	126	110	37	22	14	4.26	2.16	0.99	141	42	75
351	0	1	1	1	0	0	1	1	0	1	3	0	1	0	0	0	0	0	0	1	1	100	120	76	0	5	35	9	4.88	280	100	75	32	35	32	2.73	2.11	0.71	66.1	46	86
352	0	1	1	1	1	1	1	1	1	0	1	1	0	0	0	0	0	0	0	0	0	84	148	90	0	6	6	24	6.89	290	131	47	34	20	11	3.76	1.77	1.16	44.7	51	60
353	0	1	1	1	1	1	0	1	1	1	3	0	0	0	1	0	0	0	0	0	0	99	139	87	22	6	3	12	5.24	332	85	91	27	41	16	4.46	2.66	1.11	70.5	65	67
354	0	1	1	1	1	1	1	1	1	0	2	0	0	0	0	0	0	0	0	1	0	97	154	98	2	6	6	12	9.37	668	113	67	27	15	11	4.68	3.01	0.77	46.2	95	60
355	0	1	2	1	1	1	0	0	0	0	3	0	0	1	0	0	0	0	0	1	0	65	102	68	41	2	2	6	5.28	195	134	68	40	42	44	4.93	2.96	1.53	11	36	55
356	1	1	1	1	1	1	0	0	0	0	3	0	0	0	1	0	0	1	0	1	1	90	147	67	0	4	10	12	13.37	272	100	162	28	15	5	5.46	2.95	1.55	148	101	83
357	0	1	2	1	1	1	1	0	0	0	2	0	0	0	0	0	0	0	0	0	0	109	138	86	0	3	10	18	6.59	270	92	51	25	25	16	3.26	1.98	0.84	28.7	82	80
358	1	2	1	1	0	0	1	0	1	0	2	1	1	0	1	0	0	0	0	1	0	120	150	80	0	4	10	6	11.35	244	130	29	27	13	5	5.5	3.52	1.31	122	36	98
359	0	1	2	1	1	1	1	1	0	1	3	0	0	0	0	0	0	0	0	1	0	111	156	92	0	4	2	12	9.55	398	118	65	35	19	21	3.1	1.64	0.92	51.3	34	65
360	1	1	1	1	1	1	1	1	0	0	2	0	0	0	0	0	0	0	0	1	0	68	92	66	3	6	10	12	8.02	403	101	56	31	22	16	3.16	1.63	0.87	42.8	82	79
361	0	1	2	1	1	1	1	1	0	0	2	0	0	0	1	1	0	0	0	1	0	63	156	88	0	6	10	12	5.96	170	165	75	46	21	29	4.18	2.5	1.27	3.11	3	61
362	0	2	1	2	0	0	1	0	0	0	3	0	0	0	0	0	1	0	0	1	0	127	171	124	1	3	6	12	13.72	464	92	834	21	9	7	4.16	2.25	0.74	108	124	47
363	0	1	2	1	1	0	0	0	0	0	3	1	0	0	0	1	1	0	0	1	0	74	180	76	0	6	5	12	5.86	197	56	1093	32	28	8	5.29	3.19	0.79	6.67	140	67
364	0	2	2	1	0	0	0	0	0	0	3	0	0	1	1	1	0	0	0	1	0	56	133	73	1	1	7	6	5.54	226	114	61	44	35	29	3.58	1.6	1.22	4.43	30	61
365	0	1	1	1	1	1	1	1	0	0	1	0	0	0	0	0	0	1	0	1	1	96	130	89	0	4	10	12	5.03	118	112	70	34	26	10	4.05	2.95	1.25	9.37	29	73
366	0	1	2	1	1	1	1	0	1	0	3	1	0	0	0	0	0	0	0	0	0	93	138	89	0	2	5	12	11.23	422	124	54	35	11	16	5.53	3.2	0.8	30.3	40	60
367	1	2	1	1	0	0	1	1	0	0	2	1	0	0	1	1	0	0	0	0	0	101	141	79	1	6	5	12	3.34	102	78	133	29	46	20	6.48	3.51	1.78	3.11	59	77
368	0	1	1	1	1	1	1	0	1	0	3	1	0	1	0	0	0	1	0	0	0	81	159	88	0	6	20	18	6.08	340	138	61	36	17	10	6.26	4.07	0.95	60.4	73	71
369	1	1	1	1	1	1	1	1	0	1	3	1	0	0	0	1	0	0	0	1	0	109	143	80	0	6	4	12	6.69	287	131	69	37	17	13	3.22	1.68	0.97	24.3	75	79
370	0	2	2	1	0	0	1	0	0	0	1	0	0	0	0	0	0	0	0	1	0	82	108	66	0	6	10	12	4.82	225	116	61	33	27	14	3.7	2.3	0.78	19.1	29	71
371	0	1	1	1	1	1	0	1	0	0	2	0	0	0	0	0	0	0	0	1	1	68	152	104	0	4	3	9	4.35	194	121	64	32	19	20	3.79	2.08	1.05	23.7	44	63
372	0	2	1	1	0	0	0	0	0	0	1	1	0	1	0	0	0	0	0	0	0	72	155	72	0	3	0	12	6.05	201	120	61	37	24	30	5.67	3.66	1.15	4.18	33	56
373	0	1	2	1	0	0	1	0	1	0	3	1	0	0	0	1	0	0	0	0	0	66	140	84	15	6	2	13	5.94	254	133	52	32	27	43	2.83	1.41	1.04	3.11	25	58
374	0	1	3	1	1	1	1	0	0	0	2	0	0	0	0	0	1	1	0	0	0	110	143	112	0	6	3	9	16.47	170	112	351	25	246	17	3.75	1.68	1.17	84	41	84
375	0	1	1	1	1	1	1	1	1	0	2	1	0	0	0	0	0	1	0	1	0	133	98	86	34	3	10	18	13.46	250	115	76	27	27	19	4.16	2.68	0.73	56.2	102	79
376	0	1	2	1	1	1	0	0	1	0	2	1	0	0	0	1	0	0	0	1	0	90	157	99	0	6	20	12	9.61	207	122	90	30	10	14	3.87	1.95	0.86	68.6	30	66
377	1	2	1	1	0	0	1	1	0	1	3	0	0	0	0	1	1	0	0	1	0	83	186	59	1	6	5	1	5.64	148	79	277	28	41	10	3.95	2.5	0.54	48.2	87	91
378	0	1	2	1	1	1	0	1	0	0	3	0	0	0	0	0	1	0	0	0	0	77	144	86	1	5	6	18	18.01	212	97	447	27	17	4	4.93	1.18	0.54	161	65	63
379	0	2	1	1	0	0	1	0	0	0	3	1	0	1	0	1	0	0	0	1	0	131	202	133	1	2	10	12	8.13	421	136	53	39	42	29	5.98	2.95	1.78	10	45	67
380	0	2	1	1	0	0	0	0	0	0	3	1	0	1	1	1	0	0	0	1	0	97	118	64	1	6	20	18	5.73	423	93	68	31	40	29	5.73	3.26	0.64	28.6	105	81
381	0	2	1	1	0	0	1	1	0	1	2	1	0	0	0	0	0	0	0	1	0	85	150	78	1	2	30	12	5.07	221	116	58	39	18	10	4.01	3.21	0.77	4.45	95	73
382	0	1	1	1	1	1	0	1	0	0	3	0	0	0	0	0	0	1	0	0	0	88	138	77	38	3	10	9	9.33	186	145	96	44	21	16	4.78	2.54	1.57	17.8	5	71
383	0	1	1	1	0	0	1	0	0	0	2	1	0	0	0	1	0	0	0	1	0	82	153	92	5	6	10	12	4.56	178	147	80	38	15	13	3.91	2.01	0.96	3.11	7	66
384	0	2	2	1	0	0	1	1	0	0	3	0	0	0	0	1	0	0	0	0	0	88	120	65	3	6	7	12	4.96	466	70	46	31	9	3	5.27	3.29	1.13	25.7	99	80
385	0	1	2	1	0	0	0	0	0	1	3	1	0	0	1	0	0	0	0	1	1	88	116	71	0	3	10	12	6.31	195	113	51	37	28	10	3.83	2.26	1.06	42.5	76	72
386	0	1	3	1	1	1	1	0	1	0	3	1	0	1	0	1	1	0	0	1	1	89	151	80	1	3	30	9	6.58	437	82	134	26	13	12	4.96	2.91	0.81	24.3	112	69
387	0	1	1	1	1	1	1	0	0	1	2	0	0	0	0	1	0	1	0	1	0	102	174	96	0	6	30	12	11.94	267	115	59	29	24	19	5.56	3.83	0.75	82	62	84
388	0	2	2	1	0	0	0	0	0	0	3	1	0	1	0	0	0	0	1	1	0	88	143	87	0	1	4	12	10.4	405	110	41	31	15	16	5.5	3.49	1.03	95.7	95	67
389	0	2	2	1	0	0	1	1	0	0	3	0	0	0	0	0	0	0	1	1	0	89	136	85	0	2	5	12	5.13	350	106	62	37	18	10	5.47	3.65	1.3	6.45	49	59
390	0	1	1	1	1	1	1	1	1	0	2	1	0	0	0	0	0	0	1	0	0	94	143	74	2	3	8	12	6.5	301	151	44	33	99	163	5.37	3.8	0.97	26.3	40	55
391	0	1	2	1	1	1	0	0	0	0	3	0	0	0	0	1	1	1	0	1	0	84	164	93	0	6	10	12	10.09	282	143	126	34	23	53	3	1.02	1.21	20.1	8	75
392	0	1	2	1	1	1	0	0	0	0	3	0	0	0	0	1	0	0	0	1	0	82	161	82	9	2	5	18	13.19	282	103	55	38	14	8	3.74	1.19	1.13	6.92	21	65
393	0	1	1	1	0	0	0	0	0	0	2	1	0	0	1	0	0	0	0	1	1	73	115	68	0	2	30	12	7.4	122	116	75	37	16	14	2.12	1.17	0.51	3.11	23	68
394	0	1	1	2	1	1	0	0	1	0	2	0	0	0	0	1	0	1	1	0	0	87	121	90	0	5	2	12	6.91	185	145	43	38	15	10	4.88	3.04	1.33	9.69	1	48
395	0	2	1	1	0	0	1	0	0	0	3	0	0	0	0	0	0	0	0	0	0	78	138	72	0	6	1	18	3.93	158	131	45	45	27	30	3.73	1.3	1.79	3.11	17	54
396	0	2	2	1	0	0	1	1	0	0	3	0	0	0	0	0	0	0	1	0	0	72	135	84	0	3	3	15	3.35	113	100	78	31	60	15	5.46	3.33	1.48	7.53	24	72
397	0	1	3	1	1	1	0	1	1	0	1	1	0	0	0	0	0	1	0	1	0	79	144	96	7	6	10	12	5.27	86	133	53	39	18	7	3.8	1.68	1.29	7.2	7	75
398	0	1	3	1	1	1	1	0	1	0	3	1	0	0	1	1	0	1	0	1	0	88	109	66	0	6	6	6	6.38	303	112	47	31	18	22	3.31	1.96	0.98	3.14	35	77
399	0	1	3	1	1	1	0	0	0	0	3	0	0	0	0	1	0	0	0	1	0	64	107	64	0	3	5	12	6.72	311	130	72	37	34	45	3.09	1.72	0.69	3.11	17	63
400	0	1	1	1	0	0	1	0	0	1	3	0	0	0	0	1	0	0	0	1	1	100	164	100	0	4	3	12	13.12	222	123	83	25	44	28	3.41	1.62	0.79	128	102	72
401	0	2	2	1	0	0	1	0	0	1	2	1	0	0	1	0	0	0	0	1	0	91	102	65	1	6	5	12	11.21	302	108	55	24	21	15	2.94	1.78	0.66	152	55	62
402	0	1	1	1	1	1	1	0	0	0	3	0	0	0	0	1	0	0	1	1	0	66	147	83	1	5	20	12	3.96	150	143	78	41	21	20	3.81	1.74	1.43	3.11	18	82
403	0	1	2	1	1	1	0	0	0	0	1	0	0	0	0	0	0	0	1	0	0	80	149	86	3	1	2	12	4.07	240	145	50	35	18	24	4.46	3.18	0.74	3.11	5	52
404	0	1	2	1	1	1	1	0	0	0	3	0	0	0	1	1	1	0	0	1	0	69	131	67	1	1	10	12	10.52	145	97	248	16	35	10	2.39	1.36	0.89	79.5	105	71
405	0	1	1	1	1	1	1	1	1	0	3	1	0	0	1	1	0	0	1	1	0	80	133	70	3	3	6	12	5.91	160	127	100	34	12	13	3.49	2.24	0.75	6.22	47	66
406	0	1	2	1	0	0	0	0	1	0	3	0	0	0	0	0	0	0	1	1	1	72	168	80	12	1	1	18	5.17	137	128	81	34	20	10	3.95	1.98	1.34	10.6	10	73
407	0	1	2	1	1	1	0	1	0	0	3	0	0	0	1	0	0	0	1	1	0	105	167	100	0	6	5	18	7.52	124	110	56	26	52	98	2.82	0.99	1.26	41.3	65	65
408	0	1	1	1	1	1	0	1	1	0	3	1	0	0	1	0	0	0	0	1	0	80	160	98	3	1	5	9	6.95	218	130	61	38	21	16	4.33	2.59	0.98	7.89	23	63
409	0	2	2	2	0	0	0	1	0	0	3	0	0	0	0	0	0	0	0	0	0	100	170	100	3	6	5	12	4.41	135	111	88	42	16	3	3.72	2.36	0.93	3.14	12	38
410	0	2	2	1	0	0	1	1	1	1	2	0	0	1	0	0	0	0	1	1	0	87	156	78	3	3	6	12	4.66	252	114	56	35	17	9	4.16	2.3	1.55	3.14	17	50
411	0	1	1	1	1	1	0	0	0	0	2	0	0	0	1	1	0	0	0	0	0	87	136	89	17	2	9	9	3.96	174	147	61	38	26	37	5.33	3.24	0.99	3.11	7	72
412	0	1	2	1	0	0	0	0	1	0	3	1	0	0	0	1	0	0	0	1	0	79	145	76	0	6	5	12	4.2	179	131	74	34	18	15	3.73	1.63	0.64	6.87	33	75
413	0	1	1	1	1	1	1	1	0	1	2	1	0	1	0	0	0	0	1	1	0	72	139	82	0	4	2	24	6.41	345	112	56	27	20	13	2.36	1.29	0.56	93.2	85	59
414	0	1	2	1	1	1	0	0	0	1	3	0	0	0	0	1	0	0	0	1	0	82	117	68	2	3	3	12	4.02	287	102	85	26	110	145	4.37	2.68	0.69	88.4	51	81
415	0	1	1	1	1	1	0	0	0	0	2	0	0	1	0	0	0	0	1	0	1	98	152	99	0	2	5	12	6.41	247	135	61	44	45	34	4.79	1.66	1.19	3.14	7	53
416	0	1	1	2	1	1	0	0	0	0	3	1	0	0	0	1	0	0	0	1	1	80	138	71	0	1	10	9	3.96	200	126	67	34	14	13	4.06	2.77	0.93	4.88	8	72
417	0	2	2	1	0	0	1	1	0	1	3	0	0	0	0	0	1	0	0	1	0	87	163	97	1	6	20	18	5.65	226	84	291	36	14	4	3.96	1.52	1.52	60.1	93	73
418	0	1	1	1	1	1	1	0	1	0	3	1	0	1	1	0	0	1	0	1	0	101	167	115	1	4	1	12	6.61	189	121	97	37	47	84	3.17	1.18	1.04	3.11	44	69
419	0	2	1	2	0	0	0	0	1	0	3	0	0	0	0	0	0	0	0	1	0	85	140	80	0	1	10	12	4.72	229	127	58	38	16	11	4.48	2.55	1.47	3.11	20	65
420	0	2	2	1	0	0	0	1	0	0	2	0	0	0	0	0	0	0	0	1	0	90	157	95	0	3	10	12	5.68	272	112	53	41	24	26	5.12	2.78	1.68	3.11	44	64
421	0	1	2	1	1	1	1	0	0	0	3	0	0	0	0	0	0	1	1	1	0	78	143	83	10	3	5	12	5.1	137	119	64	40	24	28	4.82	2.82	0.91	3.14	7	62
422	0	1	1	1	1	1	0	0	1	0	2	0	0	0	0	0	0	1	0	1	0	88	140	99	0	1	21	12	8.97	257	155	64	42	24	22	7.2	4.69	1.77	6.01	10	72
423	0	1	1	1	1	1	1	1	0	0	3	1	0	0	1	0	0	0	0	1	0	102	126	68	0	6	7	18	5.18	264	104	110	25	33	16	3.34	1.59	0.66	114	99	66
424	0	1	1	1	0	0	0	0	0	0	3	1	0	0	0	0	0	0	0	0	0	80	181	90	0	6	9	12	7.21	181	124	109	41	20	22	4.82	2.6	1.29	3.11	5	63
425	0	2	2	1	0	0	0	1	0	1	2	0	0	0	0	0	0	0	0	0	0	77	129	71	3	1	10	12	7.92	205	142	49	42	21	18	6.67	2	1.18	3.14	16	59
426	0	1	1	1	1	1	1	1	0	0	1	1	0	1	0	0	0	0	1	0	0	100	151	83	0	3	2	12	5.68	230	139	65	40	33	25	4.92	2.44	1.1	3.11	34	69
427	0	2	1	1	1	1	0	0	0	0	3	1	0	0	0	1	0	0	0	1	0	77	153	74	0	6	10	12	9.87	266	105	99	32	19	22	4.31	2.12	1.17	13.5	86	73
428	0	1	1	1	1	1	0	0	1	0	1	0	0	1	0	0	0	0	0	1	0	76	146	117	9	3	2	6	5.7	215	152	87	40	12	15	5.78	4.11	1.03	3.11	13	53
429	0	2	1	1	0	0	0	0	0	0	3	1	0	0	0	1	0	0	0	0	1	80	166	87	0	6	2	12	4.2	225	131	105	37	25	18	4.14	1.95	1.1	3.11	14	65
430	0	1	2	1	1	1	0	1	1	0	3	0	0	0	0	0	0	0	1	1	0	83	158	98	0	6	0	12	7.12	366	133	73	31	27	18	3.56	1.95	1.17	64.2	73	56
431	0	1	1	1	0	0	1	1	0	0	3	1	0	1	0	0	0	0	0	1	0	89	143	87	0	1	5	12	4.85	180	119	69	34	14	9	5.72	3.64	0.96	7.18	40	69
432	0	2	1	1	0	0	0	1	0	0	3	0	0	0	0	0	0	0	1	0	0	93	146	82	0	2	4	18	4.56	428	92	69	29	14	11	3.74	1.93	1.14	19	94	64
433	0	1	2	1	1	1	1	1	1	0	3	1	0	0	0	0	1	0	0	1	0	99	165	89	0	4	6	12	11.54	472	103	262	30	20	16	4.98	2.68	0.78	88.8	105	45
434	0	1	1	1	0	0	1	0	0	0	3	0	0	0	0	1	0	0	0	1	0	67	100	68	0	6	50	12	5.14	339	108	111	26	20	12	4.26	2.9	0.98	53.3	28	89
435	0	2	2	1	0	0	1	1	1	0	2	0	0	0	1	1	0	0	0	1	0	74	130	79	5	4	10	12	5.86	410	111	52	34	13	6	3.81	2.29	1.19	3.11	74	74
436	0	1	1	1	1	1	0	0	0	0	3	1	0	0	0	0	0	0	0	1	1	63	144	88	0	6	5	6	10.05	176	154	72	37	17	15	4.62	2.35	1.05	3.11	9	50
437	0	2	2	1	0	0	0	1	0	0	2	0	0	0	0	0	0	0	1	1	0	86	147	83	0	6	0	18	4.18	344	103	37	27	25	14	4.71	3.39	0.86	51.8	76	81
438	0	1	1	2	1	1	1	0	0	1	3	0	0	0	0	0	0	0	0	0	0	83	122	91	7	6	10	0	10.14	264	137	90	34	49	39	3.5	1.86	1.16	11.5	28	65
439	0	1	1	1	1	1	0	0	0	0	3	1	0	1	0	0	0	0	1	0	0	80	140	95	1	2	2	12	6.15	184	139	73	41	16	17	4.93	2.69	0.87	3.11	6	52
440	0	2	2	1	0	0	0	0	0	0	2	0	0	0	1	1	0	0	0	1	1	116	138	76	0	6	3	12	6.25	188	103	78	29	30	10	3.39	1.95	1.27	5.73	14	67
441	0	2	2	1	0	0	0	0	0	0	3	1	0	0	0	1	0	0	0	1	0	102	139	59	0	2	30	12	13.26	126	97	57	34	35	36	3.61	2.11	0.83	121	60	73
442	0	1	2	1	1	0	0	0	0	1	2	0	0	1	0	0	0	0	0	0	0	107	147	101	0	6	10	12	5.63	257	112	129	28	25	17	4.01	2.32	0.96	38.9	75	75
443	0	1	1	2	1	0	0	0	1	1	2	1	0	0	0	0	0	0	0	0	0	98	153	101	0	5	5	12	8.71	249	142	98	29	31	48	3.7	1.68	1.14	11.5	31	53
444	0	1	2	1	1	1	1	0	1	0	3	0	0	0	0	0	0	0	1	1	0	101	115	65	0	3	20	12	3.59	299	76	86	23	23	16	3.82	2.16	0.47	91.3	110	76
445	0	1	2	1	1	1	1	1	0	0	3	1	0	0	1	1	0	0	1	0	0	96	151	87	1	6	4	18	8.45	349	130	58	34	29	45	3.97	2.62	0.82	54.4	67	74
446	0	1	1	1	1	1	1	1	0	0	3	0	0	0	0	0	0	0	0	1	0	105	120	84	2	6	0	12	7.47	155	104	60	24	45	10	3.25	2.32	0.47	7.36	96	55
447	0	2	1	1	0	0	0	0	0	0	1	1	0	0	0	0	0	0	1	1	0	94	162	87	0	2	10	6	6.68	198	123	60	40	16	11	4.9	3.44	1.09	10.4	34	68
448	0	1	1	1	1	1	0	0	0	0	2	0	0	0	0	0	0	0	1	0	0	84	146	85	0	4	5	2	12.88	168	151	88	49	34	9	3.9	1.52	1.78	5.06	8	68
449	0	2	1	1	0	0	1	1	0	0	3	0	0	0	0	0	0	0	1	1	0	105	144	104	0	3	10	18	6.23	363	126	56	32	17	14	5.59	2.99	1.93	9.73	66	66
450	0	1	2	1	1	1	0	1	0	0	3	0	0	0	0	0	0	0	1	1	0	82	140	87	1	3	0	12	4.56	198	140	71	33	17	6	3.76	2.09	1.34	3.14	8	81
451	1	1	1	2	1	1	0	0	0	0	1	1	1	0	1	1	0	0	0	1	1	80	125	73	0	6	10	18	4.63	151	122	59	30	32	17	3.01	1.12	1.44	3.14	49	79
452	0	2	1	1	0	0	1	0	0	0	3	0	0	0	1	1	0	0	0	1	1	71	106	72	0	6	14	12	5.55	136	117	96	36	20	11	4.08	2.26	1.42	5.98	9	91
453	0	2	2	1	0	0	0	1	0	0	3	0	0	1	1	0	0	0	1	1	0	63	178	83	1	1	0	18	3.23	280	128	80	38	27	17	5.94	3.15	1.63	5.07	19	62
454	0	1	1	1	0	0	0	0	0	0	1	0	1	0	0	0	0	0	0	1	0	93	116	78	0	6	10	12	9.14	295	104	93	21	17	25	2.66	1.68	0.58	174	94	69
455	0	1	2	1	1	1	1	0	1	0	2	0	0	0	0	0	0	0	0	1	0	76	162	103	0	5	0	6	12.29	222	112	52	32	18	10	3.36	1.52	1.37	17.1	60	60
456	0	1	1	1	0	0	1	1	0	0	2	0	0	1	0	0	0	0	1	1	0	82	140	102	12	3	0	18	3.1	145	142	78	35	24	11	4.84	3.42	0.96	3.11	7	81
457	1	1	1	1	1	0	1	0	1	0	1	1	0	0	1	0	0	0	0	0	0	72	142	80	0	5	0	0	16.37	397	145	65	34	35	49	3.49	1.98	0.79	11.3	32	70
458	0	1	2	1	1	1	0	1	0	0	3	0	0	0	0	0	0	0	1	1	1	75	114	75	2	1	5	24	3.59	114	108	72	38	112	87	2.44	1.01	1.17	3.11	13	71
459	0	1	3	1	0	0	0	0	1	0	2	1	0	0	0	0	0	0	0	1	0	100	150	74	0	2	5	9	5.47	271	134	69	26	32	39	3.73	2.81	0.63	81.4	88	68
460	0	2	1	1	0	0	1	1	0	0	3	0	0	0	0	0	0	0	0	1	0	80	162	79	0	3	4	12	6.61	218	118	55	39	23	15	5.6	3.15	1.82	3.11	37	72
461	0	2	2	1	0	0	1	1	0	0	2	0	0	0	0	0	0	0	0	1	0	97	138	86	0	6	5	12	4.31	329	106	48	24	28	19	3.83	1.95	0.93	37.7	103	67
462	0	1	1	1	1	1	1	1	1	0	1	0	0	1	0	0	0	0	1	1	0	84	135	98	0	4	7	12	4.44	299	137	62	46	15	13	5.64	3.21	1.07	4.35	12	56
463	0	1	3	2	0	1	0	0	1	0	1	1	0	0	0	0	0	0	1	1	1	86	130	86	0	5	0	12	8.06	233	134	46	39	20	21	2.66	1.76	0.51	14.2	44	54
464	0	1	2	1	1	1	1	0	1	0	2	1	0	0	0	0	0	0	0	1	1	109	130	94	0	1	0	10	12.65	476	149	282	23	17	14	7.58	5.15	1.13	11.1	66	29
465	0	1	1	1	1	1	1	1	0	1	2	0	0	0	0	0	0	0	1	0	1	73	106	78	0	2	1	12	7.18	418	122	49	27	20	10	3.87	2.39	0.76	53.2	23	75
466	0	1	2	1	0	0	1	0	0	0	1	0	0	0	0	0	0	0	1	0	1	82	139	92	0	6	5	12	8.61	347	138	100	41	27	30	3.72	2.8	0.58	13.5	44	60
467	0	2	1	1	0	0	1	0	1	0	3	1	0	0	0	0	0	0	0	1	0	86	197	103	0	1	10	6	6.36	194	89	98	34	19	9	4.9	2.56	1.47	3.14	59	61
468	0	2	2	1	0	0	0	0	1	1	3	0	0	0	0	1	1	0	0	1	0	99	172	86	0	6	6	12	9.55	202	59	855	27	20	4	3.59	1.76	1.06	116	140	66
469	0	2	1	1	0	0	0	0	0	0	3	1	0	0	0	0	0	0	0	0	0	80	150	86	0	1	20	12	6.74	355	78	48	38	22	13	2.45	1.32	0.7	4.76	58	67
470	0	1	1	2	1	0	1	0	1	0	2	1	0	0	0	0	0	0	0	1	0	102	159	92	0	5	5	12	6.58	128	131	70	32	20	10	4.5	3.46	1.02	64	60	68
471	0	2	1	1	0	0	1	0	0	1	3	1	0	1	1	0	0	0	1	1	0	90	174	87	0	5	20	12	7.98	307	125	104	34	16	6	5.41	3.48	1.16	42.6	80	83
472	0	1	1	1	0	1	1	0	1	0	2	1	0	0	0	0	0	0	1	0	0	109	121	98	1	6	30	24	5.5	396	90	57	17	34	15	3.72	2.11	0.72	84.3	64	73
473	0	2	1	1	0	0	1	0	0	0	3	0	0	1	1	1	0	0	1	1	1	72	142	99	0	6	16	12	5.16	238	101	67	31	36	31	4.38	3.05	0.77	66.4	93	71
474	1	1	3	1	0	0	1	0	0	0	3	0	0	0	1	1	0	0	0	1	1	76	97	54	0	5	20	0	12.75	256	74	181	24	73	25	3.52	2.36	0.68	167	120	79
475	0	1	1	2	1	1	1	0	1	0	2	0	0	0	0	0	0	1	1	0	0	73	139	85	3	1	10	12	2.53	197	147	69	37	180	326	5.11	3.45	1.1	3.71	12	70
476	0	2	2	1	0	0	0	0	0	0	1	1	0	1	0	0	0	0	1	0	0	72	133	82	3	3	0	6	7.73	345	124	42	42	14	14	7.34	5.41	0.92	17.6	70	56
477	0	1	1	1	1	1	1	1	0	1	3	0	0	0	0	0	0	0	0	1	0	68	198	108	4	4	5	12	4.69	315	147	88	35	25	14	4.18	2.6	1.08	13	36	55
478	0	1	1	1	1	0	1	0	0	0	3	1	0	0	0	1	0	0	0	1	1	100	126	74	0	3	6	6	6.27	226	127	76	34	18	17	3.34	2.15	0.96	36	77	68
479	0	1	2	1	1	0	1	0	1	1	3	1	0	0	0	0	0	0	0	1	1	87	115	87	0	6	8	12	8.63	374	110	92	26	13	20	2.94	1.87	0.65	185	85	66
480	0	1	2	1	1	0	0	0	0	0	2	0	0	1	0	0	0	0	0	1	0	65	148	84	0	6	6	6	12.23	189	145	363	34	20	34	6.37	4.05	1.42	45.4	11	65
481	0	1	2	1	0	0	1	0	1	1	3	0	0	0	0	0	0	1	0	0	0	100	131	78	0	6	0	12	13.41	294	112	56	37	18	13	5.06	3.55	1.14	23.5	48	69
482	0	1	1	1	0	0	1	1	0	1	3	0	0	0	0	1	0	0	0	1	1	98	127	78	0	6	11	6	5.15	428	96	49	29	18	15	3.85	2.48	0.54	168	60	70
483	0	2	1	1	0	0	1	0	0	1	1	0	0	0	0	0	0	0	0	1	0	89	139	88	0	6	10	12	9.11	447	85	50	26	22	14	4.08	2.85	0.86	40.1	99	89
484	0	1	2	1	0	0	0	0	1	0	2	1	0	1	0	1	0	0	0	0	1	73	138	96	0	3	0	6	5.51	194	147	67	40	30	37	3.08	1.92	0.66	3.11	10	41
485	0	1	2	1	1	1	0	0	0	0	2	1	0	0	0	0	0	0	0	1	0	95	123	76	1	4	10	12	5.48	275	147	61	46	55	49	5.47	3.16	0.95	3.14	7	56
486	0	2	2	1	0	0	1	0	1	0	1	1	0	0	0	0	0	0	0	0	0	80	159	86	0	4	0	12	8.23	300	107	41	27	9	5	2.93	1.93	0.85	17.1	34	52
487	0	1	2	1	0	0	0	1	0	0	1	1	0	0	0	1	0	0	0	1	0	64	146	83	2	2	2	12	3.88	150	142	60	38	18	17	4.8	2.88	1.3	12.3	23	63
488	1	2	1	1	0	0	1	0	0	1	3	0	0	0	0	1	1	1	1	1	1	115	114	83	0	6	20	1	8.64	206	92	147	26	19	4	5.02	2.53	0.78	129	30	86
489	1	1	1	1	1	1	1	0	0	0	3	0	1	0	0	1	0	0	0	1	1	88	115	49	0	6	10	12	5.66	198	56	105	23	11	10	1.96	1	0.54	9.9	29	83
490	0	1	2	2	0	0	0	0	0	0	3	0	0	0	0	0	0	0	1	1	0	68	165	92	0	0	5	6	6.97	155	142	63	38	14	20	4.12	1.66	0.91	4.18	7	55
491	0	1	1	1	1	1	0	1	0	1	2	0	0	0	0	0	0	0	0	0	1	106	145	95	0	1	3	6	8.02	620	142	63	30	12	10	5.91	3.85	1.02	79.6	35	58
492	0	2	1	1	0	0	1	0	1	0	3	1	0	0	0	0	0	0	0	1	1	88	144	62	0	3	10	6	4.58	225	106	62	34	8	7	4.58	3.3	0.66	3.11	24	64
493	0	1	1	2	0	0	0	0	0	0	1	0	0	1	0	0	0	0	1	0	1	110	127	76	0	1	10	7	4.89	153	155	91	37	22	25	4.34	2.75	0.75	3.11	7	64
494	0	1	2	1	0	0	0	0	0	0	1	1	0	0	1	0	0	0	0	1	1	97	120	80	0	1	5	9	7.53	361	157	57	39	24	29	4.58	3.46	0.74	3.14	5	63
495	0	2	1	1	0	0	1	0	0	0	3	0	0	0	0	0	0	0	0	1	0	105	145	73	0	6	1	12	13.13	323	115	52	31	34	17	3.14	1.77	0.91	112	90	85
496	0	2	2	1	0	0	1	0	0	1	3	1	0	0	0	1	0	0	0	1	1	84	124	67	0	5	10	12	11.39	356	123	69	34	17	13	3.23	1.85	0.87	141	78	67
497	1	1	1	1	1	1	0	0	1	0	3	1	0	0	0	1	0	1	1	1	1	87	90	60	0	5	18	0	13.52	176	96	123	30	78	29	1.51	0.6	0.59	105	42	67
498	0	2	2	2	0	0	1	0	1	0	3	1	0	0	1	0	0	0	0	1	1	103	147	93	0	2	7	6	7.13	405	131	56	35	16	16	6.62	4.36	0.83	44.1	103	57
499	0	1	1	1	1	1	1	0	0	0	1	1	0	0	0	0	0	0	1	0	0	101	139	83	0	6	10	6	6.09	219	147	69	36	22	23	4.93	3.64	0.76	6.03	14	57
500	0	1	1	2	0	0	0	1	0	1	3	1	0	0	0	1	0	1	1	0	1	80	104	61	0	4	9	6	3.8	194	118	74	30	29	28	2.62	1.76	0.5	145	80	75
501	0	2	1	1	0	0	1	1	0	0	1	0	0	1	0	0	0	0	0	1	0	96	149	91	0	2	0	12	4.59	232	131	51	33	28	18	4.74	3.12	1.05	7.22	36	82
502	0	1	2	1	1	1	0	0	0	0	2	0	0	0	1	0	0	0	0	1	0	102	173	76	0	3	2	6	5.67	253	90	45	31	15	5	4.65	3.01	1.01	67.3	89	73
503	1	1	3	1	1	0	0	0	0	0	3	1	1	1	0	0	0	0	0	1	1	97	195	93	0	6	10	6	4.62	234	72	317	33	13	11	4.56	2.77	1.11	23.5	140	54
504	0	1	1	1	0	0	1	0	1	1	3	1	0	1	1	0	0	0	0	1	0	89	178	108	0	6	10	36	5.28	279	128	54	34	13	3	5.71	3.53	0.84	29.8	67	62
505	0	1	2	1	1	1	0	0	0	0	2	0	0	0	0	0	0	0	0	1	0	69	151	89	0	2	0	6	7.07	224	147	96	35	13	35	4.34	3.19	0.8	3.14	5	68
506	0	1	2	1	0	0	0	1	0	1	3	1	0	0	0	1	0	0	0	1	0	91	144	82	0	2	10	6	5.71	357	111	53	25	11	7	4.21	2.6	0.93	63.4	91	65
507	0	1	1	1	1	0	1	1	0	1	3	0	1	0	0	1	0	1	0	1	1	95	111	64	0	1	8	6	9.46	213	116	70	31	24	18	4.16	2.4	1.17	77.9	70	70
508	0	1	2	1	0	0	0	0	0	0	1	0	0	1	0	0	0	0	1	1	0	180	128	77	3	6	0	6	8.35	255	149	117	40	59	24	4.36	3.3	1	79.6	9	51
509	0	2	2	1	0	0	1	0	0	0	3	0	0	0	0	1	0	0	0	0	0	71	150	80	0	3	10	6	3.99	114	111	51	35	19	13	5.01	3.22	1.15	3.14	13	69
510	0	1	1	2	0	0	1	1	1	1	3	0	0	1	0	0	0	0	1	1	0	69	133	69	8	6	30	12	4.37	124	67	532	38	40	29	8.04	4.54	2.05	3.14	77	74
511	0	1	2	2	1	0	1	0	1	0	1	1	0	0	0	0	0	0	1	0	0	80	126	89	0	3	8	6	5.29	377	115	71	30	12	13	4.8	3.25	1.02	28.7	76	59
512	0	1	1	1	0	0	0	0	0	0	2	0	0	0	0	0	0	0	1	1	0	86	136	78	0	1	10	6	4.54	116	66	807	37	9	4	3.17	1.51	1.13	3.78	117	63
513	0	2	1	1	0	0	1	1	0	1	1	0	0	1	0	0	0	0	0	0	0	94	144	64	0	4	1	12	9.02	200	108	56	30	24	19	5.12	2.95	1.27	108	91	69
514	0	2	2	1	0	0	1	1	0	0	3	1	0	1	0	1	0	0	1	1	1	108	183	109	0	4	5	9	7.33	484	89	67	31	17	6	5.64	3.83	1.14	58.5	99	69
515	0	1	1	1	1	0	1	1	0	1	2	0	0	0	0	0	0	0	0	1	0	100	127	76	0	2	5	12	14.29	294	130	65	38	33	26	4.05	2.21	1.3	133	42	56
516	0	1	1	2	1	0	1	0	1	0	2	1	0	0	1	0	0	0	0	1	0	83	140	99	0	3	10	24	9.22	278	146	60	41	12	13	4.78	3.28	0.92	8.53	30	56
517	0	1	2	2	1	0	0	0	1	0	2	1	0	0	0	0	0	0	0	1	0	88	144	81	0	4	10	12	6.38	205	122	88	28	23	53	3.72	2.5	0.45	84.6	65	66
518	0	1	1	2	0	1	1	1	0	0	3	0	0	0	1	0	0	0	1	1	0	73	105	62	3	2	3	24	3.6	99	129	73	29	31	68	3.72	1.68	1.42	3.14	13	75
519	0	1	1	1	1	0	0	0	0	0	3	0	0	0	0	0	0	0	0	0	0	85	132	87	0	2	9	6	6.95	171	147	75	43	28	43	7.2	3.81	0.92	3.14	9	57
520	0	1	1	2	1	1	1	0	1	0	2	1	0	0	0	0	0	0	1	1	0	83	137	96	0	3	8	6	9.72	293	129	74	39	29	53	3.61	2.24	0.81	4.94	40	44
521	1	1	1	1	0	0	1	0	0	1	2	0	0	0	1	1	0	0	0	1	0	106	145	101	0	6	5	12	7.21	189	83	155	28	43	37	4.84	3.47	0.66	95.8	53	85
522	0	1	2	1	0	0	1	0	0	0	1	0	0	0	0	0	0	0	1	0	0	90	134	88	0	6	3	12	5.94	364	122	61	37	23	9	3.12	1.97	0.77	15.1	73	58
523	0	1	2	1	1	0	0	0	0	0	2	0	0	0	0	0	0	0	0	1	0	92	147	104	0	1	3	12	5.79	264	160	74	46	23	23	4.21	2.58	1.19	2.86	3	36
524	0	1	2	1	1	0	0	0	1	0	1	0	0	0	0	0	0	0	0	1	0	78	146	108	0	2	3	24	5.36	237	155	59	56	18	13	4.58	3.15	0.87	3.22	7	39
525	0	1	2	1	1	0	1	0	1	0	3	1	0	1	0	0	0	0	0	1	0	86	187	108	0	1	0	12	6.67	264	132	93	33	15	12	7.73	5.34	1.22	3.14	25	54
526	0	1	1	1	0	0	1	0	0	1	3	0	0	0	1	1	1	0	1	1	1	97	138	79	0	6	20	12	6.54	267	109	164	23	28	16	3.39	2.49	0.33	306	88	86
527	0	2	1	1	0	0	0	0	1	0	3	0	0	0	0	0	0	0	1	1	1	97	170	85	0	2	0	6	6.89	157	116	43	37	23	16	4.63	2.86	1.46	18.5	40	74
528	0	1	2	1	0	0	1	0	1	0	1	1	0	0	0	0	0	0	1	1	0	90	132	79	0	6	10	12	11.3	440	136	56	34	14	10	4.22	2.93	0.85	49.3	37	57
529	0	1	1	1	0	0	1	0	0	0	2	0	0	0	0	1	0	0	0	1	0	97	155	87	0	6	8	6	5.79	220	130	67	36	17	9	4.41	2.5	1.53	3.14	23	66
530	0	1	2	1	1	1	0	1	0	1	3	0	0	0	0	0	0	0	0	0	0	91	125	68	0	6	8	12	11.85	479	128	51	24	91	144	5.12	3.91	0.68	122	61	63
531	0	1	1	1	1	1	1	0	1	0	3	1	0	0	0	0	0	0	1	1	0	93	151	94	0	2	0	12	6.96	311	105	133	43	20	22	3.17	1.57	0.95	61.1	98	60
532	0	1	2	1	0	0	0	0	0	0	1	0	0	0	0	0	0	0	1	1	0	84	146	83	0	1	1	12	6.97	202	139	90	40	15	11	3.95	1.86	1.81	6.49	8	58
533	1	1	1	1	0	0	1	1	1	1	3	1	0	0	0	1	0	0	0	1	0	83	126	80	1	5	30	12	8.19	524	123	78	26	22	19	3.45	2.62	0.58	59.7	91	73
534	0	2	1	2	1	0	0	0	0	0	2	0	0	0	0	0	0	0	0	1	0	84	157	97	0	1	5	12	4.26	177	119	64	41	20	20	5.36	3.37	1.23	3.14	14	66
535	0	1	2	1	0	0	1	1	0	0	3	1	0	0	0	0	0	0	1	1	0	97	162	91	0	6	6	12	4.67	187	123	79	40	41	67	4.45	3.01	1.06	10.1	33	41
536	0	2	1	1	0	0	0	0	0	0	2	0	0	1	0	0	0	0	0	0	0	65	152	89	0	3	0	12	3.1	235	124	56	42	22	13	5.67	3.65	1.72	3.14	15	61
537	0	1	1	1	1	1	1	0	1	0	3	0	0	0	0	0	0	0	0	1	1	78	143	87	0	6	3	9	5.91	295	110	68	37	17	9	3.5	1.87	1.07	3.5	20	64
538	0	1	2	1	0	0	1	0	0	0	2	0	0	0	0	0	0	0	0	1	0	89	134	98	0	6	10	12	1.63	154	149	76	34	50	69	4.36	1.82	1.98	3.14	2	62
539	0	1	1	1	1	1	1	1	0	0	2	0	0	0	0	0	0	0	1	1	0	85	160	88	1	3	0	12	3.87	139	123	72	29	26	4	3.36	1.84	1.23	8.99	7	71
540	0	1	1	1	1	0	0	0	1	0	3	1	0	0	0	0	0	0	0	1	1	66	132	71	0	6	6	12	5.16	117	122	97	38	13	17	3.39	2.12	1.05	3.14	18	73
541	0	1	2	1	0	0	0	1	0	1	2	0	0	0	0	0	0	0	0	1	1	87	146	87	0	4	5	12	10.47	351	131	48	40	14	20	2.73	1.37	1.23	3.14	4	72
542	0	1	1	1	1	0	1	1	1	1	3	1	0	0	0	0	0	0	1	1	0	112	151	87	0	3	2	6	9.23	200	99	82	21	32	35	3.44	1.87	1.01	173	96	58
543	0	2	1	1	0	0	0	0	1	0	3	1	0	0	0	0	0	0	0	1	1	84	121	64	0	2	5	12	7.24	320	137	51	34	21	21	5.64	3.04	1.79	8.51	59	78
544	0	1	2	1	1	0	1	0	0	0	3	0	0	0	0	0	0	0	0	1	1	90	163	110	0	2	1	12	5.08	222	142	54	43	20	12	4.75	2.68	1.42	3.14	18	73
545	0	1	2	1	1	1	1	0	1	0	2	0	0	0	0	0	0	1	0	1	0	80	161	94	0	6	2	18	6.58	509	109	144	32	20	7	3.75	1.32	1.18	127	93	70
546	0	2	1	2	0	0	0	0	0	1	3	0	1	0	1	1	0	0	0	1	1	82	158	86	0	3	6	12	6.24	272	104	52	39	31	15	4.88	2.46	1.91	8.66	49	89
547	0	1	2	1	1	1	0	0	0	0	1	0	0	1	0	0	0	0	0	1	0	69	136	98	0	3	6	9	9.11	222	152	53	48	11	10	5.5	3.34	1.26	21.8	21	51
548	0	1	1	2	1	0	1	0	0	1	2	0	0	0	0	1	0	1	0	1	0	106	157	102	0	6	10	12	5.81	197	127	52	34	22	22	4.16	2.06	1.08	94.3	42	67
549	0	2	2	1	0	0	1	0	0	0	2	0	0	0	0	0	0	0	1	0	0	78	156	85	3	3	7	12	4.28	253	118	50	36	27	18	6.37	3.21	1.52	3.14	16	68
550	0	1	2	1	0	1	0	0	0	0	3	1	0	0	0	0	0	0	1	1	0	78	133	68	0	2	10	12	3.86	210	136	57	44	29	48	2.78	1.32	1.01	3.14	7	56
551	1	1	1	1	1	0	0	0	0	0	2	0	0	0	0	1	0	1	0	1	1	60	111	62	0	6	10	12	6.24	162	135	87	34	17	11	2.24	0.97	0.97	3.14	10	91
552	0	2	2	1	0	0	0	1	0	0	3	0	0	0	0	0	0	0	1	0	0	95	177	94	0	2	8	12	4.28	203	136	56	38	17	12	4.92	2.51	1.88	3.14	6	63
553	0	1	3	1	0	1	1	0	1	0	3	1	0	1	1	0	0	0	1	1	0	127	143	96	0	6	10	12	18.69	493	155	84	33	10	10	8.12	5.2	1.38	108	41	52
554	0	1	1	2	1	0	1	1	0	1	3	1	1	1	1	1	1	0	1	0	0	100	135	75	0	2	10	12	4.5	160	90	167	23	356	31	4.34	2.57	1.1	21.8	86	80
555	0	2	2	1	0	0	1	0	1	0	2	1	0	0	0	1	0	0	1	1	1	86	134	69	1	3	2	6	4.6	292	105	45	36	17	12	5.44	3.02	1.58	3.14	25	77
556	0	1	2	1	1	0	1	0	0	0	1	0	0	0	0	0	0	1	1	1	0	75	135	88	0	1	5	12	7.74	275	147	125	43	32	22	5.77	3.91	0.97	5.33	4	64
557	0	1	2	1	1	0	1	1	0	0	3	1	0	0	0	0	0	0	1	1	0	96	142	86	1	2	0	6	4.77	305	130	79	36	45	31	5.22	3.46	0.87	26.5	70	61
558	0	1	1	1	0	0	0	1	0	0	1	0	0	0	0	0	0	0	0	1	0	78	140	67	0	6	2	6	5.58	204	119	85	36	19	7	4.86	2.26	2.02	3.14	6	71
559	0	2	1	1	0	0	1	0	1	1	3	1	0	0	0	1	0	1	0	1	0	88	121	73	0	6	20	6	9.01	228	124	35	32	13	7	4.54	2.6	1.41	11.3	27	81
560	0	1	2	2	1	0	1	0	1	0	2	1	0	0	0	0	0	0	1	1	0	80	150	94	2	1	0	24	4.89	167	101	113	26	55	48	5.27	2.84	1.1	3.41	44	58
561	0	2	2	1	0	0	1	1	0	0	3	1	0	0	0	0	0	0	1	1	0	96	154	90	0	1	0	6	5.06	293	102	135	35	18	10	5.12	2.63	1.23	3.14	75	76
562	0	2	1	1	0	0	1	1	1	0	2	0	0	0	0	0	0	0	1	0	0	80	108	60	0	3	10	12	9.41	349	96	46	25	25	10	4.43	3.62	0.8	23.1	102	69
563	0	1	2	1	0	0	0	0	0	0	3	1	0	0	0	0	0	1	0	0	0	76	158	102	0	2	5	12	4.69	233	134	69	41	17	13	4.13	2.41	1.35	3.14	8	54
564	0	1	1	1	0	0	1	0	0	0	3	1	0	0	1	0	0	0	0	1	1	87	118	65	1	1	10	12	6.63	212	130	93	39	15	24	3.92	1.95	1.12	3.14	7	62
565	0	1	1	1	0	0	1	0	1	0	3	1	0	0	0	0	0	0	0	1	0	100	109	78	0	6	7	12	23.33	538	125	41	18	10	6	2.92	1.52	0.48	174	85	50
566	1	1	1	1	1	0	1	1	1	0	3	0	0	0	0	0	0	1	1	0	1	98	140	57	0	6	10	0	3.99	151	101	92	25	52	21	3.2	2.07	0.77	75.9	66	91
567	0	1	2	1	0	0	1	1	0	0	3	0	0	1	0	1	0	0	1	0	1	88	134	68	0	2	3	12	4.66	413	132	82	39	22	26	5.47	3.93	0.9	24.9	75	67
568	0	2	1	1	0	0	0	0	0	0	1	1	0	0	0	0	0	0	0	1	0	69	137	74	0	1	16	6	6.39	199	138	56	46	26	14	4.18	2.47	1.22	3.14	7	66
569	0	1	3	2	1	1	1	0	1	0	1	1	0	0	0	0	0	0	1	0	0	100	121	81	0	4	1	12	8.96	304	136	44	29	13	10	4.47	3.02	0.88	120	71	38
570	0	1	3	1	1	0	1	0	1	0	3	1	0	0	1	0	0	1	0	1	1	71	170	120	0	6	8	12	7.49	288	144	89	36	16	32	3.33	2.18	0.83	36.6	30	71
571	0	1	1	1	1	1	1	0	0	0	1	0	0	0	0	0	0	0	1	0	0	89	128	69	1	3	3	12	4.17	202	130	63	39	18	11	5.12	3.55	1.07	3.68	9	69
572	1	1	1	1	1	0	0	1	0	1	3	1	0	0	1	1	0	0	0	1	1	94	122	74	0	1	10	12	7.22	242	114	69	37	12	11	4.02	2.62	0.96	7	44	80
573	0	2	2	1	0	0	0	1	0	0	3	1	0	0	0	0	0	0	1	1	0	86	164	89	0	3	5	6	5.96	379	113	60	36	29	15	4.67	2.31	1.72	4.74	52	63
574	0	1	2	2	1	0	0	0	0	0	2	0	0	0	0	0	0	0	1	1	0	90	164	84	0	3	10	6	6.78	243	133	69	35	20	22	4.31	2.92	1.09	3.14	25	60
575	0	1	1	1	1	0	1	1	1	0	3	1	0	0	0	0	0	0	1	0	0	90	130	70	0	2	10	6	7.18	315	130	73	32	18	24	3.53	2.88	0.58	42.7	37	61
576	0	1	1	2	1	0	1	0	0	0	3	0	0	0	0	0	0	0	0	0	0	90	138	74	0	1	1	6	11.5	516	75	165	35	17	15	3.75	2.1	0.78	22.8	102	79
577	0	1	1	1	1	0	1	1	1	0	2	1	0	0	0	0	0	0	0	0	1	93	117	76	1	3	18	6	12.1	320	106	73	27	24	27	3.74	2.36	0.98	60.7	85	50
578	0	2	2	1	0	0	0	0	0	0	3	1	0	0	1	0	0	0	0	1	1	76	140	84	0	2	17	24	4.61	250	129	45	35	19	14	3.85	2.08	1.16	13.6	40	59
579	0	1	2	1	0	0	0	0	1	0	3	0	0	0	0	1	1	0	0	0	0	78	137	63	0	5	4	12	7.81	178	110	112	26	44	25	4.53	2.58	1.17	146	97	89
580	0	2	1	2	0	0	0	1	0	1	1	0	0	0	0	0	0	0	0	1	0	96	140	77	7	6	10	18	7.25	273	119	36	41	20	12	6.27	4.14	1.26	4.04	33	46
581	0	2	1	1	0	0	0	0	0	0	1	0	0	0	0	1	0	0	0	1	1	79	132	85	0	2	3	6	7.87	176	157	65	46	25	18	4.16	1.82	1.49	3.11	2	58
582	0	1	2	1	1	0	0	1	0	0	2	0	0	0	0	0	0	0	0	1	0	69	173	96	0	6	5	6	7.52	493	124	88	33	21	18	3.8	1.9	1.28	3.14	36	65
583	1	1	2	1	1	0	1	0	0	0	3	1	0	0	1	1	0	0	1	1	0	87	129	86	4	6	10	0	7.48	180	112	74	28	41	14	4.85	2.6	1.2	39.6	19	84
584	0	1	1	1	1	0	0	1	0	1	2	0	0	0	0	0	0	0	0	1	0	82	155	97	0	2	10	12	8.93	242	137	65	38	31	36	4.63	3.12	0.95	53.5	39	70
585	0	1	2	2	0	0	1	0	0	0	3	0	0	0	0	0	0	0	0	1	0	95	159	113	0	6	1	12	5.77	311	171	86	36	16	10	4.76	2.28	1.09	9.12	19	52
586	0	1	2	1	0	0	0	0	0	0	3	0	0	1	0	0	0	0	1	1	1	86	143	83	1	6	6	6	9.03	316	142	70	42	23	14	5.23	2.85	1.02	3.72	26	67
587	1	1	2	1	1	1	1	0	1	1	2	0	0	0	0	0	1	1	0	0	0	115	131	95	0	6	10	0	13	390	71	187	27	20	13	3.75	2.23	0.88	103	140	74
588	0	2	1	1	0	0	1	1	0	0	2	0	0	0	0	0	0	1	1	1	0	73	124	67	0	1	5	12	7.3	369	103	55	30	29	37	4.56	3.03	0.98	92.5	140	70
589	0	1	1	1	1	0	0	0	0	0	3	1	0	1	0	1	0	0	0	1	1	70	124	71	0	3	4	6	5.62	221	113	91	32	13	10	3.24	1.7	0.84	34	62	67
590	0	1	1	1	1	1	1	0	1	0	3	0	0	1	0	0	0	0	1	0	1	82	128	74	0	3	0	12	6.53	331	112	66	34	21	15	4.34	2.79	0.83	7.66	54	65
591	0	1	3	1	1	1	1	1	0	0	2	0	0	0	0	0	0	0	0	0	0	69	154	95	0	2	1	6	5.99	343	141	59	39	21	12	4.51	2.56	1.08	3.14	18	54
592	0	1	1	2	1	1	0	0	0	0	2	0	0	0	0	0	0	0	1	1	0	75	133	76	1	2	10	12	20.09	433	122	77	29	29	51	4.18	2.24	1.23	102	60	57
593	0	2	2	2	0	0	0	1	0	1	2	1	0	0	0	0	0	0	1	1	0	100	133	90	0	1	20	6	3.28	230	104	39	27	21	12	3.27	2.08	0.68	44.6	74	63
594	0	1	1	1	1	1	1	0	1	1	2	1	0	0	0	0	0	0	0	0	0	78	120	81	0	6	3	12	9.27	442	126	56	29	17	14	3.23	1.82	1.02	26.2	41	63
595	0	1	2	2	0	0	1	1	0	0	2	0	0	0	0	0	0	0	1	1	0	91	138	87	0	2	5	6	5.21	174	127	60	35	23	16	5.27	3.83	1	9.3	28	54
596	0	1	1	1	0	0	0	0	0	0	3	1	0	0	0	0	0	0	0	1	1	92	140	72	0	2	5	6	6.54	208	106	166	32	22	13	3.61	1.75	1.19	5.98	57	88
597	0	2	1	1	0	0	1	1	1	1	3	1	0	0	0	0	0	0	0	1	1	78	158	76	0	6	5	6	5.09	203	88	55	31	17	16	3.75	2.18	0.87	9.92	107	82
598	0	1	1	2	0	0	1	0	0	0	3	1	0	0	0	1	0	0	1	1	1	78	143	88	0	1	23	6	6.29	157	151	63	38	40	52	3.38	1.24	1.41	3.14	28	66
599	0	1	1	1	1	0	1	0	0	1	2	1	0	0	0	0	0	0	1	0	0	75	109	56	0	2	5	6	5.5	166	99	28	28	570	738	3.78	2.25	0.77	89.7	56	73
600	0	1	1	1	1	1	1	0	1	0	3	1	0	0	0	0	0	0	1	1	0	89	131	89	0	5	4	36	2.42	233	137	53	33	46	28	4.31	1.7	0.76	49.7	57	62
601	0	2	1	1	0	0	0	0	0	0	3	1	0	0	0	0	0	0	0	1	0	66	141	67	0	3	20	0	7.69	173	125	61	38	28	16	3.15	0.92	1.71	5.15	31	74
602	1	1	1	1	1	0	0	1	0	1	3	1	0	0	0	1	0	0	1	1	1	110	120	79	0	6	10	6	3.9	124	81	315	28	50	30	4.64	2.9	0.48	87.2	68	73
603	1	1	1	1	1	1	0	0	0	0	3	0	0	0	0	0	0	0	0	1	0	92	117	71	0	4	10	12	4.69	270	89	85	28	18	30	3.49	1.9	0.75	118	101	57
604	0	2	3	1	0	0	1	0	0	0	3	1	0	0	0	1	0	0	0	1	0	89	109	67	0	6	10	24	6.96	223	96	71	34	15	7	4.71	2.76	0.95	28.5	96	74
605	0	1	2	1	1	0	0	0	0	0	3	1	0	0	0	0	1	0	0	1	0	84	161	105	2	6	10	24	4.93	165	118	597	33	21	4	3.94	2.09	1.47	17.8	33	58
606	0	2	1	1	0	0	1	0	0	0	3	0	0	0	0	1	0	1	1	1	0	80	132	81	2	6	20	24	4.05	123	114	77	34	23	12	3.47	1.87	0.88	7.85	40	84
607	0	1	1	1	0	0	1	0	1	0	2	0	0	1	0	0	0	1	1	1	0	113	127	90	1	6	10	24	7.55	268	94	82	31	26	11	5.22	2.97	1.35	39.4	70	72
608	1	2	1	1	0	0	0	0	0	0	1	0	0	0	0	0	1	0	0	0	1	92	138	97	0	6	10	18	5.5	91	75	409	24	57	44	3.64	1.99	0.91	32	81	81
609	0	1	1	1	0	0	1	0	0	0	3	1	0	0	0	0	0	0	1	1	0	99	137	89	0	3	10	2	6.56	242	146	69	39	27	29	7.73	4.36	1.47	5.46	14	68
610	0	1	2	1	1	1	1	1	1	0	3	0	0	0	0	0	0	0	0	0	0	73	118	66	0	4	1	6	4.31	272	89	73	28	20	14	3.5	2.06	1.05	85.8	77	78
611	0	1	2	1	1	1	1	1	0	0	3	1	0	0	0	0	0	0	1	1	0	69	175	87	0	6	10	12	6.39	216	116	93	32	38	29	3.87	2.67	0.43	14.9	28	64
612	0	1	3	2	1	0	0	0	0	0	3	0	0	1	0	1	0	0	0	0	0	86	139	74	0	3	50	12	8.47	265	152	76	42	27	22	3.88	1.44	0.56	10.3	23	80
613	0	2	2	1	0	0	0	1	0	0	3	0	0	1	0	1	0	0	1	1	0	63	95	66	0	1	20	24	4.21	237	105	67	33	16	13	4.4	2.5	0.67	58.5	70	60
614	0	2	2	1	0	0	0	0	0	0	3	0	0	0	0	0	1	0	1	1	0	111	127	79	6	2	5	36	5.63	122	89	215	22	67	65	2.69	0.93	0.73	231	36	67
615	1	1	1	1	1	0	1	0	0	0	2	0	0	1	0	0	0	0	0	1	0	72	159	81	4	1	1	2	7.55	265	123	66	35	16	8	4.86	3.04	1.43	3.11	30	75
616	0	2	1	1	0	0	0	0	0	0	1	0	0	1	0	0	0	0	1	1	0	79	132	95	1	3	2	6	8.29	262	132	55	48	28	30	6.5	3.2	1.39	3.11	29	65
617	0	1	2	1	1	0	0	0	0	0	1	0	0	0	0	0	0	0	0	0	0	72	96	56	0	6	7	0	12.11	215	119	81	36	13	9	3.68	2.62	0.86	3.11	23	74
618	1	2	2	1	0	0	0	1	0	1	2	0	0	0	0	0	0	0	0	1	0	90	172	92	0	1	5	6	2.66	163	97	60	27	25	9	3.75	1.74	1.16	5	21	95
619	0	1	1	1	1	0	0	0	0	0	3	0	0	0	0	0	1	0	1	1	0	72	148	85	0	1	2	0	7.62	316	98	338	38	16	14	3.88	2.07	0.92	6.43	19	54
620	0	2	1	1	0	0	1	0	0	0	2	0	0	0	0	0	0	0	0	1	0	95	168	96	0	6	10	12	6.77	403	121	38	38	25	13	5.14	2.87	1.96	3.11	30	71
621	0	2	2	1	0	0	0	1	0	0	1	0	0	0	0	0	0	0	1	1	0	93	144	88	1	6	2	24	5.47	212	117	52	36	35	6	5.15	2.85	1.51	5.78	14	64
622	0	1	2	1	1	0	1	1	0	0	3	1	0	0	0	1	0	0	0	1	0	94	127	73	2	4	8	12	3.53	83	118	54	29	48	36	2.88	1.88	0.45	26.5	42	74
623	0	1	1	2	1	1	0	0	0	0	3	1	0	1	0	0	0	0	1	1	0	94	180	105	2	3	2	2	8.95	295	150	81	39	14	11	4.75	2.72	0.9	9.83	42	47
624	0	1	1	1	1	1	0	0	0	0	2	1	0	0	0	0	0	0	0	1	1	66	139	77	2	2	10	36	7.88	215	156	63	41	22	23	3.88	2.3	0.98	3.11	10	62
625	0	1	1	1	0	0	1	1	1	0	3	0	0	0	0	0	0	0	1	1	0	63	163	88	1	5	10	12	7.98	243	131	82	37	23	25	3.28	2.12	1.22	7.25	16	64
626	0	1	1	2	0	0	0	0	1	0	2	1	0	1	0	0	0	0	0	1	0	88	154	78	1	5	10	12	7.57	275	99	150	36	31	11	5.45	3.52	1.47	26.1	61	78
627	1	2	2	1	0	0	0	1	0	1	2	0	0	0	0	0	0	0	1	1	0	122	167	100	0	3	10	6	5.59	140	88	43	19	25	32	3.47	1.75	1.16	176	135	71
628	0	1	1	1	0	1	0	1	1	1	3	0	0	0	0	0	0	0	1	0	0	88	124	104	1	3	10	12	4.27	246	116	112	30	31	33	3.26	1.87	0.71	117	64	58
629	0	2	2	1	0	0	0	0	1	0	2	1	0	0	0	0	0	0	0	1	0	83	168	92	0	4	3	12	1.97	45	96	43	30	63	54	2.77	1.36	0.88	2.98	26	61
630	1	1	2	1	0	0	1	0	1	1	3	1	0	1	0	0	1	0	0	1	0	83	136	88	0	6	1	2	4.75	121	84	123	20	18	9	4.81	2.96	1.32	10.6	14	71
631	0	1	1	1	0	0	0	0	1	0	2	0	0	0	0	0	0	0	0	1	0	68	136	84	0	2	10	3	4.3	188	130	61	38	29	15	2.83	1.37	1	5.28	26	67
632	0	2	1	1	0	0	1	0	0	0	3	0	0	0	0	0	0	0	0	1	1	74	165	83	0	6	10	12	5.96	212	103	72	40	20	16	4.46	2.21	1.72	3.11	22	69
633	0	2	2	1	0	0	1	0	1	0	2	1	0	1	0	0	0	0	0	0	0	108	104	75	2	2	1	12	10.42	348	132	43	27	30	39	4.11	2.7	0.88	41.8	72	48
634	0	1	3	1	1	1	0	0	1	0	1	0	0	0	0	0	0	0	0	0	0	55	154	81	0	1	5	6	6.06	231	143	30	40	24	17	5.47	3.81	1.25	3.11	13	58
635	0	1	2	1	1	0	0	0	0	0	1	0	0	0	0	0	0	0	0	0	0	70	129	83	0	6	10	24	10.4	257	90	61	29	22	15	3.61	2.25	1.12	21.7	49	83
636	0	2	1	1	0	0	0	0	0	0	2	0	0	0	0	1	1	1	0	1	1	98	161	88	0	3	10	24	7.45	347	108	190	23	50	68	3.23	1.98	0.77	67.1	92	91
637	0	1	2	1	1	0	0	0	1	1	2	1	0	0	0	0	0	0	0	1	0	69	110	67	0	1	0	21	4.72	180	122	46	36	17	10	4.75	2.84	0.99	13.2	12	74
638	0	1	2	1	1	1	0	0	0	0	3	0	0	1	0	0	0	0	0	1	0	127	144	92	0	4	10	36	8.12	315	88	50	28	94	100	2.45	1.01	1.1	13.2	80	66
639	0	1	3	1	1	0	1	0	0	0	3	0	0	0	1	0	0	0	0	1	0	63	175	91	0	3	5	9	8.94	154	127	82	34	37	18	3.43	1.85	0.99	13.6	40	69
640	0	1	1	1	1	1	0	0	0	0	3	1	0	0	0	0	0	0	1	1	1	95	161	107	0	2	5	12	5.29	193	150	57	40	18	11	4.92	3.44	0.94	2.98	20	65
641	0	2	1	1	0	0	1	1	0	0	3	1	0	0	0	0	0	0	1	1	0	100	138	76	0	6	20	18	5.76	250	105	49	32	24	15	4.38	2.88	0.95	60.3	72	67
642	0	2	3	1	0	0	1	1	0	0	3	0	0	0	0	1	0	0	0	1	1	100	127	62	0	3	10	12	4.54	183	106	64	31	14	8	3.54	2.44	0.72	56.5	45	72
643	0	1	1	2	1	0	0	0	0	0	3	0	0	1	0	0	0	1	1	1	1	68	152	105	0	2	10	9	10.51	335	138	54	42	18	25	5.46	3.48	1.02	4.51	5	53
644	0	1	1	2	1	0	0	0	1	0	3	1	0	0	0	1	0	0	0	1	0	86	120	68	0	1	2	26	4.95	166	133	61	42	331	474	4.55	2.66	1.11	3.13	21	64
645	0	1	2	1	1	0	0	0	0	0	1	0	1	0	0	1	0	0	1	1	1	79	140	87	0	1	8	6	6.66	317	167	75	39	20	32	4.05	2.78	0.92	2.98	2	53
646	0	1	2	1	0	0	0	1	1	0	3	1	0	0	0	1	0	0	1	1	0	106	131	98	0	3	10	12	3.75	284	104	70	20	68	53	3.17	2.16	0.27	75.7	64	63
647	0	1	2	1	1	1	0	0	0	0	2	1	0	0	0	1	0	1	1	1	1	74	145	90	0	6	5	12	3.9	75	137	100	34	20	26	3.85	2.08	1.05	2.98	8	66
648	0	1	2	1	1	1	0	0	0	0	1	0	0	0	1	0	0	0	0	0	1	65	134	89	0	6	8	12	7.18	287	169	60	34	19	15	3.91	2.15	1.37	6.9	3	54
649	0	1	1	2	1	1	0	0	0	0	3	0	0	1	0	0	0	0	1	1	1	78	113	68	0	2	10	9	8.67	302	155	76	44	24	21	5.08	3.52	0.87	2.98	5	66
650	0	1	2	1	0	0	0	0	0	1	3	0	0	0	0	0	0	0	0	1	0	90	165	98	0	6	10	12	11.35	234	136	37	31	28	13	3.8	2.46	0.98	17	16	69
651	0	1	2	1	1	0	1	0	1	0	3	0	0	0	0	0	0	0	0	1	0	60	180	81	17	6	5	12	4.72	176	119	54	36	22	7	5.05	3.08	1.55	4.89	10	77
652	0	1	2	2	1	1	1	1	0	0	3	0	0	0	0	1	0	0	0	0	0	66	150	90	0	6	20	24	5.78	114	94	45	35	20	11	5.85	3.5	1.42	2.98	14	75
653	1	1	1	1	0	0	1	0	0	0	3	0	0	0	0	1	0	1	1	1	0	100	138	84	0	6	10	0	4.6	82	104	74	30	16	13	3.43	1.88	1.14	25.4	49	79
654	1	2	2	1	0	0	1	1	0	0	2	0	0	1	0	0	0	0	1	1	1	100	155	99	1	4	0	1	4.23	287	130	48	42	32	21	8.25	5.09	2.41	2.98	25	68
655	0	1	1	1	1	1	0	1	0	1	2	0	0	0	0	0	0	1	0	1	0	123	128	60	0	6	5	12	4.26	177	122	74	26	44	32	3.39	2.28	0.97	61.5	44	76
656	0	1	2	1	0	1	1	1	0	1	3	0	0	0	0	0	0	0	0	1	0	85	138	84	1	6	5	12	5.83	418	103	133	27	32	29	3.32	2.27	0.62	97.9	36	74
657	0	1	2	1	1	1	1	1	0	0	3	0	0	0	0	0	0	0	1	1	0	100	170	108	0	6	10	12	3.63	213	110	83	35	23	12	4.59	2.99	1	4.82	36	68
658	0	1	2	1	0	0	0	1	0	0	2	1	0	0	0	0	0	0	1	1	0	92	132	82	5	6	0	18	5.48	358	81	50	31	23	7	3.31	1.54	0.96	24.9	107	56
659	0	1	1	1	1	0	1	0	0	1	2	0	0	0	0	0	0	0	0	1	0	60	156	90	0	1	0	12	3.18	114	99	68	33	49	35	4.56	2.72	1.41	2.98	4	61
660	0	1	1	1	0	0	1	0	0	0	3	1	0	0	0	1	0	0	0	1	1	88	130	77	0	6	20	12	3.02	159	97	58	25	36	27	2.56	1.57	0.7	19.6	40	73
661	0	2	2	1	0	0	0	1	0	0	2	0	0	1	0	0	0	0	0	0	0	104	128	74	0	6	5	12	7.57	211	122	69	38	20	13	6.43	4.72	1.52	48.3	58	67
662	0	1	1	1	0	0	1	1	0	0	3	0	0	0	0	0	0	0	0	1	1	75	137	81	0	6	10	12	6.62	236	135	65	36	45	28	4.16	2.74	0.96	4.68	5	80
663	0	1	1	2	0	1	0	0	0	0	3	0	0	0	0	1	0	0	0	1	1	84	139	76	0	6	10	9	6.34	418	118	69	35	24	35	4.2	2.95	0.64	7.94	96	75
664	0	2	2	1	0	0	1	0	0	0	2	0	1	0	0	1	0	0	0	0	0	100	123	68	0	6	20	12	6.16	158	94	58	22	16	5	3.39	1.84	1.02	68.3	28	83
665	0	2	1	1	0	0	1	0	0	0	3	1	0	0	0	1	0	0	1	0	1	62	174	62	0	1	10	12	9.89	234	130	34	36	20	13	2.76	1.25	0.72	49	25	65
666	1	1	3	1	1	0	1	0	1	0	3	1	1	0	0	1	1	0	1	0	0	84	116	62	0	6	4	12	14.66	161	53	680	26	29	31	4.12	1.79	0.12	183	124	68
667	0	1	2	1	1	0	1	0	0	1	3	0	0	0	0	0	1	0	1	1	1	104	173	69	0	6	10	6	5.17	116	70	1177	35	20	28	3.19	1.52	1.12	3.67	75	56
668	0	1	1	2	1	1	1	1	1	1	2	0	0	0	0	0	0	0	1	0	0	109	131	74	0	6	2	18	6.18	356	77	43	30	31	23	3.34	2.29	0.64	57.5	65	59
669	1	1	1	1	1	1	1	0	1	0	3	1	0	1	1	0	0	0	0	1	1	98	134	91	6	4	20	6	5.52	272	140	128	31	15	16	7.22	4.4	1.21	4.29	64	65
670	1	1	1	1	0	0	1	0	0	0	3	1	1	0	0	1	0	0	0	1	1	81	148	60	0	3	1	1	7.41	197	92	90	27	14	8	3.4	2.12	0.94	20	9	87
671	0	1	2	1	0	0	0	1	0	0	2	0	0	0	0	0	0	0	0	1	1	118	105	66	0	6	10	12	6.83	233	117	134	35	26	13	4.59	3.33	1.03	16.9	55	80
672	1	1	1	1	1	0	0	0	0	0	3	0	0	1	0	0	0	0	1	1	0	76	182	112	0	1	10	0	5.8	315	142	90	36	14	7	5.37	3.85	0.85	5.66	49	57
673	0	1	1	2	0	0	0	0	0	0	2	0	0	0	0	0	0	0	1	0	0	80	125	76	0	1	5	12	8.32	258	99	134	38	10	31	6	3.8	0.84	9.11	29	47
674	0	2	1	1	0	0	1	1	0	1	3	0	0	0	0	0	0	0	0	1	0	115	175	109	0	6	2	24	6.1	189	111	66	30	22	8	4.32	1.66	1.53	26.7	55	79
675	0	1	1	2	0	0	0	0	0	0	3	1	0	0	0	0	0	0	0	1	0	105	145	98	6	3	10	24	4.85	300	138	51	42	24	19	4.69	2.59	1.64	3.13	6	63
676	0	2	2	1	0	0	1	1	0	0	2	0	0	0	0	0	0	0	1	1	0	83	130	85	0	6	5	24	13.08	230	98	51	36	15	4	3.36	1.82	1.27	84	40	63
677	0	2	2	2	0	0	1	0	1	0	3	1	0	1	0	1	0	0	0	1	1	114	151	90	0	6	20	12	13.13	318	132	52	45	14	10	5.81	4.32	0.99	36.9	53	58
678	0	1	2	1	0	0	0	1	0	0	1	0	0	0	0	0	0	0	1	0	0	89	155	94	8	0	3	16	4.47	199	152	54	37	44	67	4.89	3.65	1.15	2.98	1	53
679	0	1	2	1	1	1	0	0	1	0	3	0	0	0	0	0	0	0	1	0	0	95	138	88	0	2	4	24	5.06	128	131	81	33	33	45	5.1	1.76	2.47	3.13	8	57
680	1	2	1	2	0	0	1	0	0	0	3	0	0	0	0	0	0	0	1	1	1	100	160	109	0	4	5	6	4.6	154	126	45	43	14	8	4.31	2.55	0.91	29	53	58
681	0	1	1	1	0	0	0	0	0	0	2	1	0	0	0	0	0	0	0	1	1	83	169	87	0	3	10	36	13.01	243	104	57	32	16	7	3.49	2	1.1	47.9	65	78
682	0	1	1	1	0	0	0	0	0	1	3	0	0	0	0	0	0	1	0	1	0	88	106	61	1	6	3	6	4.73	274	109	48	31	14	10	3.33	2.75	0.67	46	28	54
683	0	2	2	1	0	0	0	0	0	0	2	0	0	1	0	1	1	0	0	0	0	98	124	94	4	0	10	36	5.42	218	64	662	35	16	7	3.83	1.96	0.64	2.98	96	55
684	0	1	2	1	0	0	1	0	0	0	3	0	0	0	0	0	0	0	0	1	0	76	180	95	0	6	30	9	8.01	258	152	59	42	14	10	4.93	2.94	1.5	3.13	8	63
685	0	1	1	1	1	1	1	0	0	0	3	0	0	0	0	0	0	0	0	1	0	80	138	78	0	6	20	6	5.36	221	133	71	40	19	9	4.33	1.78	1.95	12.2	28	67
686	0	1	1	1	1	0	1	0	1	0	3	0	0	0	0	1	0	0	0	0	1	103	148	79	0	6	5	8	6.17	227	98	114	26	831	595	4.13	2.1	1.21	118	92	72
687	0	1	1	1	0	0	0	1	0	0	3	0	0	1	0	0	0	0	0	1	1	89	158	75	0	6	10	12	13.24	310	144	101	41	22	16	4.26	2.78	0.88	12.1	20	74
688	0	1	1	1	0	0	1	0	0	0	3	1	0	1	0	1	0	0	0	1	0	119	191	121	1	4	10	12	8.92	428	131	172	40	11	9	7.2	4.29	1.05	7.4	42	67
689	1	1	1	1	0	0	0	0	0	0	3	0	0	0	0	0	0	0	1	0	0	70	152	78	11	6	10	6	8.84	246	87	89	28	76	17	2.9	1.79	0.2	77.8	108	80
690	0	1	1	1	0	0	1	1	0	0	3	1	0	1	0	1	0	0	1	1	0	105	137	84	0	2	10	12	5.02	135	106	92	38	18	15	5.49	3.43	1.16	3.59	42	58
691	1	1	2	2	1	0	0	1	1	1	1	1	0	1	0	0	0	0	0	1	1	79	115	50	0	6	10	12	7.72	375	106	110	26	17	13	3.69	2.36	0.61	89.2	68	73
692	0	1	2	1	0	0	1	1	0	0	3	0	0	0	0	0	0	0	0	1	0	86	124	78	0	6	2	36	5.67	300	84	59	31	26	20	4.28	3.33	1.01	104	74	69
693	1	1	2	1	1	1	0	0	1	1	3	1	0	0	0	0	0	0	0	1	1	77	199	99	2	6	2	6	4.67	168	120	29	26	36	30	3.28	1.9	0.89	36.2	16	84
694	0	1	1	1	0	0	0	0	0	0	3	0	0	0	0	0	0	0	1	1	0	64	136	90	2	3	10	24	4.01	145	157	57	40	88	106	3.8	2.5	0.93	3.13	1	52
695	0	2	1	1	0	0	1	0	0	0	3	0	0	0	0	1	0	0	1	1	1	78	167	86	3	6	30	12	3.77	228	123	60	39	22	9	4.38	2.24	1.05	3.13	28	78
696	0	2	1	1	0	0	0	0	0	0	2	0	0	0	0	0	0	0	0	0	0	83	151	88	0	2	20	3	5.39	210	125	45	43	17	11	5.04	3.13	1.03	3.13	33	65
697	0	2	1	1	0	0	0	1	1	0	2	0	0	0	0	1	0	0	1	1	1	66	156	98	0	2	2	12	8.11	305	113	88	34	16	9	3.87	1.95	1.19	3.13	37	64
698	0	1	1	1	0	0	0	0	1	0	3	0	0	0	0	0	0	0	0	1	1	61	141	76	2	6	10	2	6.5	241	109	153	42	19	17	3.76	2.19	1.14	6.63	52	70
699	0	1	2	1	0	0	0	0	1	0	1	1	0	0	0	0	0	0	0	0	0	76	156	94	1	2	2	12	7.08	294	136	69	32	16	13	3.82	1.85	1.38	4.82	40	61
700	0	2	1	1	1	0	1	0	0	0	3	1	1	0	0	1	0	1	0	1	1	76	132	68	5	1	2	7	7.42	203	143	53	40	20	19	2.92	1.4	1	4.17	34	71
701	0	2	2	2	0	0	1	1	1	0	3	0	0	0	0	0	1	0	0	0	0	110	140	98	3	6	20	8	3.82	315	105	868	32	20	4	2.91	1.63	0.84	18.4	55	37
702	0	1	2	1	0	0	0	0	0	0	3	0	1	0	0	1	0	0	1	1	1	80	132	76	2	6	10	12	4.4	103	111	102	34	31	9	2.4	1.11	0.86	14.5	24	88
703	0	1	2	1	0	0	0	1	0	0	2	0	0	1	0	0	0	0	1	1	0	85	139	64	1	3	4	24	5.87	242	137	66	37	19	11	4.49	2.95	1.04	19.5	30	67
704	0	1	1	2	0	1	0	1	0	0	3	0	0	0	0	1	0	0	1	1	0	85	128	85	1	6	10	6	2.93	144	149	67	40	19	17	3.53	2.3	0.79	14.6	10	64
705	0	1	1	1	0	0	0	0	0	1	3	1	1	0	1	1	0	0	0	1	1	61	129	74	1	4	10	12	7.22	170	119	82	39	19	16	3.13	1.99	0.89	3.13	6	83
706	0	1	1	2	0	0	0	0	1	0	2	1	0	1	0	0	0	0	1	1	0	96	124	64	3	3	0	24	5.62	249	132	58	42	14	7	5.31	3.6	0.97	3.13	16	55
707	0	1	1	1	1	1	1	1	1	0	3	0	1	1	0	1	0	0	1	1	1	90	172	99	2	6	8	6	6.25	239	110	94	34	15	5	4.46	2.79	0.86	25.3	42	76
708	0	2	2	1	0	0	1	1	0	0	2	0	0	1	0	0	0	0	1	1	0	114	144	96	1	3	10	6	5.47	304	132	48	38	21	14	5.86	3.01	1.61	6.32	23	55
709	0	2	2	1	0	0	0	1	0	1	2	0	1	0	0	1	0	0	1	1	0	110	140	90	0	3	2	6	7.04	447	98	62	28	82	114	4.84	2.36	1.11	31.1	92	69
710	0	2	1	1	0	0	0	0	0	1	3	0	0	0	0	0	0	0	1	1	0	89	122	82	2	3	10	12	3.74	105	130	58	37	1470	950	3.63	2.18	1.05	77.1	14	47
711	0	2	2	2	0	0	1	1	0	0	2	0	0	1	0	0	1	0	1	1	0	103	137	90	0	2	0	12	7.12	279	111	73	42	18	10	4.25	2.46	1	7.55	21	23
712	0	1	1	2	1	0	1	0	0	0	3	1	0	0	0	0	0	0	1	0	1	100	145	96	0	6	10	13	11.38	180	144	115	30	28	16	3.09	1.7	0.89	16.7	29	78
713	0	1	2	1	1	1	1	0	1	0	2	1	0	1	0	0	0	0	0	1	1	86	134	90	0	6	10	24	8.21	201	167	63	41	19	16	5.98	3.91	1.23	15.8	24	59
714	0	1	1	1	1	0	1	0	1	0	3	0	0	0	1	1	1	0	0	1	1	86	122	81	0	6	10	12	9.97	128	68	880	23	20	5	2.94	1.85	0.57	181	93	62
715	0	1	1	2	1	1	1	0	1	0	3	0	0	0	0	0	0	1	0	1	0	106	139	78	0	6	5	24	11.71	345	114	41	32	20	10	4.1	2.76	0.84	27.1	82	81
716	0	1	2	1	1	1	0	0	0	0	2	0	0	0	0	0	0	0	1	1	0	75	140	90	21	4	2	6	10.01	287	121	38	37	21	11	3.89	1.72	1.5	3.13	36	58
717	0	2	2	1	0	0	1	1	0	0	1	0	0	0	0	0	0	0	1	0	0	100	139	85	0	6	5	12	6.65	427	84	55	33	18	8	3.72	2.15	1.16	21.6	59	46
718	0	1	1	1	0	1	0	0	0	0	3	0	0	0	1	0	0	0	0	1	0	83	128	81	2	1	10	12	8.8	409	108	132	31	43	27	4.35	3.14	0.75	77.5	91	74
719	0	1	2	2	1	0	1	0	0	0	2	1	0	0	0	0	0	0	1	1	0	85	142	86	0	1	4	12	8.02	300	136	51	38	17	20	4.93	3.01	1.13	3.13	5	63
720	0	1	1	2	0	0	0	0	0	0	1	0	0	0	0	0	0	0	1	1	0	76	124	82	3	2	1	12	6.22	276	141	82	42	12	12	4.82	3.34	0.96	3.13	7	61
721	0	1	1	1	1	0	0	1	0	1	2	0	0	1	0	0	0	0	0	1	0	74	153	48	2	5	2	0	4.93	172	138	78	39	19	9	5.83	3.98	1.3	3.33	38	83
722	0	1	1	2	1	0	0	1	1	0	1	0	0	1	0	0	0	0	1	1	0	94	140	93	0	4	3	12	4.87	253	148	66	41	21	26	5.45	3.54	1	3.13	21	68
723	0	2	2	1	0	0	0	0	1	0	3	1	0	0	0	0	0	0	1	1	0	86	148	94	0	3	13	12	7.27	297	148	32	42	20	19	4.97	3.14	1.13	6.78	23	55
724	0	2	1	1	0	0	0	1	0	1	3	0	0	0	1	1	0	0	1	1	1	76	105	59	0	3	10	0	5.6	167	110	37	20	52	45	2.53	1.53	0.66	116	53	84
725	0	1	2	1	1	1	0	1	0	1	3	1	0	1	0	0	0	0	1	1	0	79	123	91	3	5	1	9	5.09	499	113	68	30	19	14	4.9	3.72	0.58	35.9	70	54
726	0	1	3	1	1	1	0	0	1	0	2	1	0	0	0	0	0	0	0	1	0	122	165	107	3	5	5	6	8.3	214	127	55	40	13	4	7.8	5.2	1.37	117	34	56
727	1	2	2	1	0	0	1	0	1	0	1	1	0	1	0	0	0	0	1	1	0	87	140	90	1	5	2	12	7.71	273	127	36	34	11	8	4.7	3.43	0.94	14.8	35	47
728	0	2	2	1	0	0	0	1	1	1	2	1	0	1	0	0	0	0	0	1	1	105	127	87	3	1	20	1	16.04	285	86	55	29	15	20	3.41	2.23	0.77	180	98	74
729	0	2	2	1	0	0	0	0	1	0	2	0	0	0	0	0	0	0	0	1	0	69	146	86	0	2	2	6	4.08	275	119	46	42	28	23	4.17	1.91	1.43	3.13	19	58
730	1	2	2	1	0	0	0	1	0	1	3	1	0	0	1	0	0	0	1	1	0	86	155	93	3	4	5	3	4.89	224	105	114	40	21	13	4.49	2.7	1.33	17.5	58	78
731	0	1	1	1	1	1	1	1	0	0	3	1	0	0	0	0	0	0	0	1	0	94	110	76	3	5	6	0	5.03	251	93	44	23	16	10	3.6	2.78	0.36	43.7	83	57
732	1	1	2	1	1	0	0	1	0	1	3	1	0	0	0	0	1	0	1	1	0	93	116	55	9	5	8	12	7.65	215	79	672	30	30	24	4.06	2.08	1.34	155	122	65
733	0	2	1	2	0	0	0	0	0	0	1	0	0	0	0	1	0	0	1	1	0	65	152	98	0	2	4	9	5.57	246	136	38	43	16	13	3.97	2.39	1.11	3.13	16	51
734	0	2	1	1	0	0	0	1	0	1	3	0	0	0	0	0	0	0	1	1	0	80	138	68	3	5	4	13	3.8	192	90	70	36	18	8	4.15	2.68	1.11	3.13	13	88
735	1	1	1	2	1	0	1	1	0	1	2	1	1	0	0	1	0	0	0	1	1	78	155	89	0	5	0	0	8.92	419	100	168	31	18	13	4.48	2.69	1.17	14	80	49
736	0	2	2	1	0	0	0	1	1	1	3	0	0	0	0	0	1	0	0	1	0	91	131	78	6	2	1	0	5.01	148	126	569	30	10	3	4.8	2.8	0.91	43.7	67	52
737	0	1	1	2	0	0	0	1	0	0	3	0	0	0	0	0	0	0	0	1	0	72	112	73	0	5	4	12	5.6	162	137	61	39	15	20	4.05	2.28	1.2	3.13	18	48
738	0	1	1	1	0	0	1	1	0	0	1	0	0	0	0	0	0	1	0	1	0	68	140	80	4	6	12	6	5.43	154	101	57	37	10	5	4.13	2.8	0.9	14.8	18	75
739	0	2	2	1	0	0	0	1	0	0	3	0	0	1	1	0	0	0	1	1	1	78	140	78	0	1	0	12	4.93	174	126	58	38	19	27	2.83	1.72	0.75	19.1	28	53
740	0	2	2	2	0	0	1	0	0	0	2	0	0	0	0	0	0	0	0	1	0	108	151	89	0	6	13	0	6.99	300	126	43	40	23	5	4.44	3.25	1.04	9.18	34	61
741	0	1	1	1	1	1	0	0	0	0	2	1	0	0	0	0	0	0	0	1	0	89	130	72	3	2	4	12	6.41	227	118	77	39	13	14	3.36	0.9	0.92	3.36	54	66
742	0	1	1	1	0	0	1	0	0	0	1	0	0	1	0	0	1	0	0	1	0	93	148	98	1	1	12	12	8.41	203	71	104	28	20	31	3.97	2.88	0.55	195	111	56
743	0	1	1	1	1	1	1	1	1	1	3	0	0	1	0	0	0	0	1	0	0	90	159	99	5	6	2	9	8.44	451	93	102	29	60	38	4.94	3.69	0.54	20.2	95	57
744	0	1	1	1	1	1	0	0	0	0	3	1	0	0	1	0	0	0	1	1	1	93	185	98	0	1	7	9	4.52	162	141	63	39	22	30	2.66	1.38	0.82	6.31	29	69
745	0	1	2	1	0	0	0	0	0	0	3	0	0	1	0	1	0	0	1	1	1	78	134	90	1	6	3	12	3.85	194	130	71	37	22	13	5.12	2.9	1.47	3.13	34	78
746	0	1	1	1	1	1	1	0	1	0	2	1	0	0	0	0	0	0	1	1	0	100	127	86	0	2	12	12	5.18	192	127	68	39	14	9	4.38	2.8	1.19	4.51	12	69
747	0	2	2	1	0	0	0	1	0	1	3	1	1	0	0	0	0	0	0	1	0	83	136	89	0	1	1	9	4.43	278	71	266	21	11	4	2.98	2.18	0.67	3.83	35	64
748	0	2	1	1	0	0	0	0	0	0	2	0	0	0	0	0	0	0	1	1	0	90	111	76	1	6	8	12	5.54	230	105	54	30	41	16	3.76	2.54	0.76	37.9	33	66
749	0	1	2	1	1	0	1	1	1	0	1	1	0	0	0	0	0	0	1	0	0	90	155	98	0	2	12	18	7.96	263	119	63	35	23	29	3.71	2.46	0.92	9.11	36	57
750	0	1	1	2	1	1	0	1	0	1	1	0	0	0	0	0	0	0	0	1	0	87	153	90	0	3	10	12	7.36	349	141	48	35	21	17	3.8	2.38	0.75	5.22	20	50
751	0	1	2	2	0	0	1	1	0	1	2	0	0	0	0	0	0	0	0	1	0	68	136	60	11	6	1	24	5.05	225	100	109	49	13	3	2.95	1.65	1	7.86	6	28
752	0	1	1	2	1	0	0	1	0	0	2	0	0	0	0	0	0	1	1	1	1	109	146	87	0	2	20	12	7.04	299	129	59	33	16	10	2.98	1.49	0.84	7.87	64	84
753	0	2	2	1	0	0	1	0	0	0	3	0	0	0	0	1	0	1	0	1	0	89	139	76	0	3	10	12	7.09	221	107	50	33	20	18	5.03	3.62	0.94	117	74	74
754	1	1	1	1	1	1	0	0	0	0	1	0	0	0	0	0	0	0	0	1	0	86	109	78	0	6	0	12	5.77	171	104	64	33	24	11	3.81	2.38	0.91	52	60	95
755	0	2	1	1	0	0	1	1	0	1	2	0	1	0	1	1	0	0	0	0	1	79	153	76	0	6	10	12	6.19	420	87	45	26	34	19	3.16	2.01	0.42	71.6	86	81
756	0	1	1	1	1	1	0	0	1	1	2	1	0	0	0	1	0	0	1	0	1	89	127	68	8	1	10	12	7.06	187	117	68	39	27	24	3.21	1.7	1.11	3.13	8	67
757	0	1	2	2	1	1	1	0	1	0	2	0	0	1	0	0	0	0	0	1	0	99	108	68	0	6	3	24	14.58	264	136	65	26	26	22	3.73	2.31	0.74	184	72	65
758	0	2	1	1	0	0	0	0	0	0	2	1	0	0	0	0	0	0	0	1	0	65	122	87	0	3	3	18	5.65	217	123	35	39	20	17	3.81	2.08	1.08	3.13	18	66
759	0	1	2	1	1	0	1	1	1	0	2	1	0	0	0	0	0	0	1	1	0	83	142	86	0	3	2	9	15.49	506	89	73	26	9	8	3.45	2.4	0.6	177	72	58
760	0	2	2	1	0	0	0	1	0	0	1	1	1	0	0	1	0	0	0	1	1	98	115	79	8	2	5	12	5.54	259	119	30	38	18	8	4.33	2	1.65	7.22	17	72
761	0	2	1	1	0	0	0	1	0	1	2	0	0	0	1	0	0	0	1	0	0	100	116	79	1	6	2	12	10.71	285	125	38	30	36	18	3.64	2.18	1.24	79.8	45	66
762	0	1	1	1	0	0	0	0	0	0	2	1	0	0	0	0	0	0	1	1	0	83	139	75	0	2	10	24	5.35	212	123	44	25	35	38	3.17	1.97	0.61	19.3	66	62
763	0	2	3	1	0	0	1	1	0	1	2	0	0	0	0	0	0	0	1	1	0	78	140	87	3	6	8	12	2.83	145	108	52	29	22	6	3.36	1.23	1.47	3.17	40	77
764	0	2	2	1	0	0	1	0	1	0	3	1	1	0	0	0	1	0	1	1	0	80	186	86	1	3	11	12	2.53	69	66	454	24	18	3	4.89	2.93	0.68	4.64	113	55
765	0	1	2	2	0	0	1	1	0	0	3	1	1	0	0	0	1	0	0	1	0	88	154	87	6	6	3	12	4.9	106	81	586	28	28	14	2.38	1.15	0.79	23.7	59	53
766	0	1	2	1	0	1	0	0	0	0	3	0	0	0	0	0	0	0	1	1	0	78	155	92	3	6	1	12	3.72	206	119	54	40	101	32	6.88	5.25	1.37	4.38	44	78
767	0	1	1	2	0	0	0	1	1	0	3	0	0	0	0	0	0	0	1	1	0	85	163	122	11	5	0	18	4.61	200	140	78	43	15	4	4.16	2.31	0.9	3.43	10	62
768	0	1	1	1	1	0	1	0	0	0	2	1	0	0	1	0	0	0	1	1	1	72	146	76	0	1	0	6	4.63	165	113	73	31	19	15	4.48	3.22	0.82	50.8	52	77
769	0	1	1	1	1	0	0	1	0	1	3	1	0	1	0	0	0	0	1	1	0	86	146	92	0	3	6	18	5.54	236	112	52	40	20	31	3.87	2.74	0.93	9.28	58	63
770	0	1	2	1	0	0	1	0	0	0	3	1	0	0	0	0	0	0	1	1	0	88	164	77	5	6	10	0	11.9	396	98	88	25	18	7	1.9	0.93	0.54	36.2	14	75
771	0	1	1	1	0	0	0	1	1	1	2	0	0	0	0	0	0	0	0	1	0	61	137	102	0	6	13	12	9.59	255	121	100	33	17	3	3.46	2.28	1.07	43	19	80
772	0	1	1	1	0	0	0	0	0	0	3	1	0	0	0	1	0	0	1	1	0	68	113	79	0	1	6	12	5.83	190	113	63	38	11	7	3.05	1.69	1.03	3.13	3	52
773	0	2	1	1	0	0	0	0	0	0	3	0	0	1	0	0	0	0	1	1	0	93	137	87	0	2	5	12	8.03	304	110	78	39	26	17	5.8	3.91	1.11	8.61	23	77
774	1	1	1	2	0	0	1	1	1	1	2	1	0	0	1	1	1	0	1	1	1	118	113	67	0	4	10	1	21	316	141	70	27	116	64	1.94	1.1	0.42	191	67	80
775	0	2	2	1	0	0	0	1	0	1	3	0	0	0	0	0	0	0	1	1	0	105	183	94	0	3	1	0	8.63	240	96	59	28	32	13	3.45	2.42	0.66	131	94	67
776	0	2	2	1	0	0	1	1	1	1	3	1	0	1	0	0	0	0	0	1	0	102	152	78	0	6	0	2	9.77	741	90	57	26	18	6	3.82	3.04	0.6	73	102	69
777	0	1	1	2	0	0	0	1	0	0	3	0	0	1	0	1	0	0	1	0	0	65	116	70	3	3	13	6	5.7	231	144	61	38	35	46	3.36	2.1	0.45	3.13	6	66
778	0	1	2	2	1	0	1	1	0	1	2	0	0	0	0	0	0	0	1	1	0	89	129	78	0	6	3	12	11.03	92	176	34	31	78	93	6.46	4.84	1.15	49.7	2	55
779	1	1	1	2	1	0	1	0	0	0	3	0	1	0	1	1	0	1	1	1	1	57	104	56	0	1	2	12	5.87	157	117	120	37	17	3	3.99	2.97	0.89	6.94	23	75
780	0	1	1	2	1	0	0	0	0	0	2	0	0	0	0	0	0	0	1	1	0	90	177	103	8	1	3	24	7.22	249	150	54	40	24	14	4.26	2.08	1.52	3.13	5	51
781	1	1	2	1	1	1	0	1	0	1	3	1	0	0	0	0	0	1	0	1	0	92	141	93	0	1	10	12	4.72	235	113	77	30	17	8	2.44	1.64	0.72	18.4	40	58
782	0	2	1	1	0	0	0	1	0	1	3	1	0	0	1	0	0	0	0	1	0	96	168	86	0	5	2	18	4.05	219	68	177	29	30	17	3.36	1.78	1.06	17	77	79
783	0	1	1	1	1	0	0	0	0	0	3	1	0	0	0	0	1	0	0	1	1	77	100	78	0	5	1	12	4.41	107	84	479	31	16	11	4.14	1.66	1.06	13.2	25	64
784	0	2	1	2	0	0	0	1	0	0	3	0	0	1	1	0	0	0	0	1	1	80	97	76	0	2	20	36	6.79	249	141	64	40	32	28	3.69	1.87	0.99	4.13	19	64
785	0	2	1	1	0	0	1	1	0	1	3	0	1	0	0	1	0	1	0	1	0	82	171	82	0	6	8	12	5.72	343	102	52	31	11	4	3.88	2.09	1.27	4.8	97	80
786	0	1	2	2	0	1	0	0	0	0	3	0	1	1	0	1	0	0	0	1	1	68	109	89	1	6	6	18	4.29	228	145	48	43	27	10	3.99	2.64	1.02	3.13	6	57
787	0	1	2	1	1	1	0	1	0	0	2	0	1	0	0	1	0	1	1	1	0	79	118	68	0	6	5	12	3.17	243	76	74	31	15	13	3.84	2.18	1.22	113	120	76
788	0	1	1	1	1	0	1	1	1	0	1	0	0	0	1	0	0	0	0	1	1	124	141	83	0	6	6	9	10.69	503	107	69	33	24	11	3.49	2.66	0.59	145	77	78
789	0	1	1	1	1	0	0	1	1	0	2	0	0	0	0	0	0	1	0	1	0	87	122	74	0	4	10	9	5.58	205	130	57	37	12	7	4.96	3.8	1.03	7.28	14	68
790	0	1	1	1	1	0	1	1	0	0	3	1	1	1	0	1	0	0	0	0	1	79	187	76	7	0	10	9	5.86	235	135	97	42	23	20	5.24	3.47	1.02	3.13	16	55
791	0	2	2	1	1	0	1	0	0	0	2	1	1	0	0	1	0	1	0	1	1	85	131	63	2	1	2	12	6.11	195	124	55	37	17	14	4.51	3.15	0.91	9.43	30	72
792	0	1	1	2	1	0	1	0	0	0	1	0	0	0	0	0	1	0	0	0	0	118	97	65	0	2	20	12	14.16	192	98	571	28	60	38	2.1	1.19	0.57	66.6	40	83
793	1	1	1	1	1	1	0	1	0	1	3	0	1	0	0	0	0	0	0	1	0	104	158	91	0	3	5	12	9.04	178	102	70	29	17	12	4.06	2.16	0.86	4.61	7	74
794	0	1	2	1	1	1	0	1	0	0	2	0	0	0	1	0	0	0	1	1	0	96	140	75	0	1	2	12	3.28	123	135	64	37	52	43	4.56	3.21	1.13	28	23	67
795	1	2	2	2	0	0	0	1	0	0	2	0	0	1	0	0	1	0	0	1	0	86	140	80	0	0	3	12	7.89	180	100	268	33	18	11	4.83	3.02	1.55	11.2	90	41
796	0	2	1	1	0	0	1	1	0	1	2	0	0	0	0	0	0	0	0	0	0	76	140	89	0	5	0	12	4.58	445	113	38	27	43	34	3.59	2.25	0.89	16.8	44	80
797	0	1	1	1	1	1	0	0	0	0	2	0	0	0	0	0	0	0	1	1	0	98	125	89	0	3	10	12	3.4	14	131	72	42	55	18	5.4	2.97	1.04	50.3	13	64
798	0	1	2	1	0	0	1	1	0	1	2	0	0	0	0	0	0	1	1	1	0	89	125	77	0	5	5	18	5.05	416	111	64	30	20	14	4.93	4.02	0.67	37.7	79	57
799	0	1	1	1	1	0	1	1	0	0	3	1	1	1	0	1	1	0	1	1	1	113	195	140	0	2	9	12	7.78	212	152	185	41	13	11	6.48	4.13	0.73	24.5	51	42
800	0	1	2	1	1	0	0	1	1	0	3	1	0	0	0	0	0	0	0	1	0	86	145	96	0	6	12	12	5.59	271	118	68	33	45	17	3.6	2.39	0.61	21	34	85
801	0	1	2	1	1	0	1	1	1	1	3	0	0	1	1	0	1	0	0	1	0	104	155	95	0	6	11	9	9.67	353	89	520	34	20	13	5.66	3.76	1.19	7.15	95	56
802	0	2	1	2	0	0	1	1	1	1	3	1	0	0	0	0	1	0	0	1	0	86	199	71	7	5	20	12	5.12	233	69	378	27	13	2	5.18	2.85	2	3.13	113	72
803	0	1	1	1	1	1	1	1	1	0	3	1	0	0	0	0	0	0	0	1	0	116	133	72	0	4	20	12	7.03	275	96	122	28	30	14	1.91	1.07	0.74	36.7	68	65
804	0	1	1	1	1	0	0	1	1	0	3	1	0	1	0	0	0	0	0	0	0	74	139	88	0	2	30	6	5.47	221	128	107	37	20	14	4.58	3.54	0.99	30	29	78
805	0	2	2	1	0	0	1	0	0	0	2	0	1	0	0	1	0	0	1	0	1	86	140	87	0	3	10	12	5.2	225	130	48	39	31	13	3.61	2.24	1.08	14.3	33	74
806	0	1	1	1	0	0	1	0	0	0	3	1	0	0	0	0	0	0	0	0	0	89	177	103	0	5	0	9	10.04	449	118	62	35	14	13	3.16	2.35	0.69	28.1	61	47
807	1	1	2	1	1	1	1	1	1	1	3	0	1	0	0	1	0	1	0	1	1	86	111	60	1	5	2	6	10.95	5	87	93	25	126	16	2.92	2.21	0.49	71.7	47	69
808	1	1	1	1	1	1	0	0	0	1	3	1	0	0	0	1	1	0	0	1	1	94	156	93	1	5	3	12	14.99	170	107	193	36	29	11	4.3	2.4	0.91	181	84	65
809	0	1	1	2	1	0	1	0	0	0	3	1	0	0	0	0	0	0	0	1	1	92	119	73	0	5	10	6	5.12	332	119	58	33	15	8	4.4	3.43	0.98	19.8	51	52
810	0	2	2	1	0	0	0	1	0	1	2	0	0	0	0	0	0	0	0	1	0	88	124	82	0	1	3	6	5.65	381	141	53	33	24	21	4.71	3.51	0.83	44.5	45	52
811	0	2	2	1	0	0	0	1	0	0	1	0	0	1	0	1	0	0	1	1	0	92	162	90	0	2	6	12	5.91	324	126	48	38	22	23	5.46	3.95	1.14	3.91	40	68
812	0	1	2	1	1	0	0	0	0	0	2	0	0	1	0	0	0	0	0	1	1	98	132	92	1	1	2	6	25.44	368	118	84	21	30	64	6.84	3.3	2.95	8.5	36	58
813	0	1	2	1	0	0	1	1	0	1	2	0	0	0	0	1	0	0	0	0	0	87	140	78	0	5	5	6	4.32	209	117	57	34	20	7	4.68	3.54	1.22	5.62	32	76
814	0	2	3	1	0	0	0	0	0	0	3	0	0	0	1	0	0	0	0	1	1	91	199	90	0	1	0	12	4.39	209	104	50	39	20	11	4.75	2.5	2.47	3.17	36	69
815	0	2	1	1	0	0	0	1	0	0	3	1	1	0	1	1	0	0	1	1	0	68	127	72	3	3	10	12	5.14	184	102	56	34	16	10	3.57	2.47	0.69	16.6	69	69
816	0	2	1	2	0	0	0	1	1	0	3	0	0	0	0	0	0	0	1	1	0	68	141	74	14	3	20	6	6.97	170	135	67	37	33	24	5.51	3.42	1.52	9.84	11	68
817	0	2	1	1	0	0	0	0	0	0	3	0	1	0	0	0	0	1	0	1	1	82	148	81	2	3	0	6	6.08	275	62	43	36	19	4	3.29	1.76	0.89	3.13	58	75
818	0	1	1	2	0	0	1	0	0	0	3	0	0	0	0	1	0	0	0	1	0	95	158	96	0	5	10	24	8.82	322	136	89	35	40	34	4.28	3.13	0.84	35.2	33	81
819	0	1	1	1	1	1	0	0	0	0	3	0	0	0	0	1	0	0	1	0	0	77	144	100	0	3	20	12	5.23	236	138	83	36	23	13	4.13	2.79	1.11	8.63	21	69
820	0	1	1	2	1	1	0	0	0	0	3	0	0	1	0	0	0	0	1	1	0	96	125	77	0	1	3	6	7.93	236	154	78	43	18	10	5.3	3.26	1.02	3.13	23	50
821	1	1	2	1	1	1	1	1	0	1	3	0	0	0	1	0	0	0	1	1	1	105	156	107	0	5	0	0	10.03	288	95	62	26	32	22	2.68	1.54	0.69	65.1	93	59
822	0	1	1	1	1	1	0	1	0	1	3	1	1	1	0	1	1	0	0	1	1	81	174	86	0	2	10	12	5.17	180	92	468	22	15	10	4.54	3.14	0.8	3.13	60	68
823	0	1	2	1	0	0	1	1	1	1	2	1	0	0	0	0	0	0	0	1	0	93	145	93	0	5	1	12	7.83	310	109	65	30	10	7	2.71	1.71	0.74	23.5	50	49
824	1	1	2	2	0	0	0	1	0	1	3	1	1	0	0	1	0	0	1	1	1	84	159	72	0	5	2	1	2.52	140	82	253	29	19	12	3.46	1.64	0.86	6.29	58	72
825	0	1	1	1	0	0	0	1	0	1	3	0	1	0	0	1	0	0	1	1	1	98	103	58	0	3	0	6	7.35	276	137	72	35	35	15	3.51	2.55	1	4.35	11	66
826	1	1	2	1	1	0	0	1	1	0	3	0	0	0	0	0	1	1	0	1	0	78	129	58	0	3	10	0	6.79	302	54	1210	41	10	4	3.44	2.02	1.12	73.5	93	74
827	0	1	2	1	1	0	0	0	0	0	3	0	0	0	0	0	0	0	0	0	0	53	150	97	0	5	6	36	7	203	158	64	40	23	28	4.21	2.89	1.32	3.13	8	51
828	0	2	1	1	0	0	0	0	0	0	2	1	1	0	0	1	0	0	0	1	1	78	123	67	0	1	4	12	5.37	274	121	36	37	16	9	3.89	2.49	1.14	3.13	22	75
829	0	1	2	2	1	0	0	0	1	0	3	0	0	0	0	0	1	0	0	1	0	86	152	107	0	2	11	6	12.65	346	159	196	44	11	15	3.72	2.6	0.86	11.4	23	31
830	0	1	2	2	0	0	1	1	1	1	3	0	1	0	0	1	0	0	1	1	1	82	131	78	0	5	10	12	9.49	530	96	52	26	11	10	4.07	3.23	0.76	84.2	76	67
831	0	1	1	1	1	0	0	1	0	1	3	1	1	0	1	0	1	0	0	1	0	91	140	74	1	5	1	12	5.83	292	63	592	31	14	17	4.5	2.7	1.4	6.43	99	64
832	0	1	1	1	1	0	1	1	0	1	2	0	0	0	0	0	0	1	1	0	1	74	151	88	0	2	0	12	3.57	203	129	66	37	14	11	4.22	1.82	1	13.16	23	81
833	1	1	1	1	1	1	1	1	1	1	3	0	1	1	0	1	0	0	1	1	0	81	168	89	3	5	1	9	6.78	214	98	40	26	170	45	3.28	2.08	0.85	315	90	74
834	0	1	2	1	1	0	1	0	0	0	3	0	0	0	0	1	0	0	0	1	1	81	118	84	0	5	3	6	6.73	265	125	63	34	28	23	2.68	1.55	0.97	3.59	33	70
835	0	1	1	1	1	0	0	0	0	0	2	1	0	0	0	1	0	0	1	1	1	60	126	68	1	3	0	6	8.34	230	115	134	38	16	5	4.82	2.4	1.09	5.73	40	66
836	0	1	2	1	0	0	1	1	1	0	2	0	1	0	0	1	0	0	1	1	1	102	135	86	4	5	3	12	2.77	135	125	86	45	29	12	4.12	2.64	1.59	3.54	14	72
837	0	1	2	1	0	0	0	0	0	0	3	0	1	0	1	1	0	0	0	1	1	69	132	69	0	2	20	12	6.75	223	104	101	36	118	141	2.7	1.87	0.47	62.1	42	77
838	0	1	2	1	0	0	1	1	0	1	3	1	0	1	1	0	0	0	0	1	0	87	140	78	1	5	10	12	5.49	134	110	97	34	19	8	6.35	4.74	0.84	5.75	28	78
839	0	2	1	1	0	0	0	1	0	0	2	0	0	0	1	0	0	0	1	1	1	71	132	77	0	2	0	6	4.49	122	118	60	39	32	15	3.76	1.95	1.44	3.13	10	70
840	0	1	2	1	1	1	1	1	1	1	3	1	0	0	1	1	0	0	0	0	0	105	133	78	0	5	5	6	9.24	358	106	71	26	16	11	3.08	2.2	0.74	67.4	54	73
841	1	2	1	2	0	0	1	0	0	0	3	0	1	0	1	1	0	0	0	1	0	72	158	71	4	5	30	12	4.73	151	105	78	36	21	9	4.94	3.25	1.05	3.39	46	90
842	0	1	2	2	1	1	1	1	1	0	2	0	0	0	0	0	0	0	1	1	0	80	133	88	8	4	0	12	12.21	335	107	134	38	16	11	3.34	2.18	0.8	117	99	49
843	0	1	1	2	1	0	1	1	0	0	3	0	0	0	0	0	0	1	1	1	0	86	121	78	0	2	7	12	5.72	308	142	50	34	18	11	3.89	2.02	1.05	28	5	64
844	1	1	1	1	0	0	1	1	0	0	3	0	0	1	0	0	1	0	1	1	0	103	136	84	0	5	10	12	11.74	576	80	178	29	81	81	4.7	3.55	0.82	93.5	90	74
845	0	1	1	2	1	1	0	1	0	0	3	1	1	0	0	1	0	0	1	1	1	71	115	78	0	3	10	12	5.7	334	119	101	37	29	38	1.82	1.12	0.54	4.67	41	65
846	0	2	1	1	0	0	0	1	0	1	3	1	1	1	0	1	0	0	1	1	1	83	113	64	0	5	10	18	7.16	249	101	56	33	14	6	3.37	2.35	0.55	19.1	120	63
847	0	1	2	1	1	0	1	1	0	1	2	0	1	0	1	1	1	0	1	1	1	99	138	74	0	3	10	12	5.73	206	101	137	36	25	22	4.45	3.59	0.74	10.9	62	74
848	1	1	2	1	1	0	1	1	0	0	1	1	0	0	0	0	0	0	0	0	0	70	102	58	0	5	5	12	7.19	206	92	69	28	55	53	3.74	2.92	0.77	119	35	84
849	0	1	1	1	1	1	0	1	0	1	2	0	1	0	0	1	0	0	0	1	1	92	124	82	0	5	5	4	7.35	249	130	100	42	23	12	3.46	2.36	1.32	9.56	30	69
850	0	1	1	2	0	0	0	1	0	0	3	1	1	1	0	1	0	0	0	1	1	92	152	71	5	5	30	12	6.03	196	121	83	38	26	8	5.01	3.76	0.82	3.13	21	82
851	0	1	1	1	1	1	0	0	1	0	2	1	0	1	0	0	0	0	0	1	1	89	163	98	0	1	10	6	9.24	385	113	200	34	9	8	5.96	3.51	0.85	3.13	25	58
852	0	1	2	1	1	0	0	1	0	0	3	0	1	0	0	0	0	1	1	0	0	109	161	84	0	5	0	12	18.68	467	118	67	32	24	14	4.99	4.11	0.88	70.8	70	70
853	0	2	2	1	0	0	0	0	0	0	3	0	0	0	0	0	0	0	0	1	0	88	193	86	0	2	0	6	7.28	183	130	41	40	19	10	4.41	3.28	0.93	7.83	9	65
854	0	2	2	2	0	0	0	1	0	0	2	0	0	0	0	1	0	0	1	1	0	89	180	101	0	2	10	24	4.52	188	118	41	35	12	4	4.19	2.83	1.07	6.6	58	63
855	0	1	1	1	1	0	1	1	0	1	2	1	1	0	1	1	0	1	1	1	0	71	126	68	0	5	10	12	9.79	151	117	161	29	46	33	4.47	2.86	1.04	18.6	25	76
856	0	1	1	2	1	0	0	1	0	0	2	0	0	0	0	0	0	0	1	1	0	92	135	79	0	1	7	24	7.18	111	153	119	38	23	14	4.01	2.92	0.85	4.73	3	67
857	0	2	2	2	0	0	0	1	0	0	2	0	0	1	0	0	0	0	1	0	0	96	142	86	0	2	1	6	5.37	220	124	40	43	20	13	3.89	2.56	1.17	3.13	3	54
858	1	2	1	2	0	0	1	1	0	0	3	1	0	1	0	0	0	0	1	1	1	93	102	68	0	1	10	18	10.56	283	120	41	35	29	9	3.45	2.29	1	8.18	34	66
859	0	2	1	2	0	0	1	1	0	1	2	1	0	1	0	0	0	0	0	1	1	107	167	103	0	1	4	12	10.88	340	71	202	21	16	8	5.48	3.64	1.03	45.7	140	39
860	0	2	1	2	0	0	0	0	0	0	2	0	0	0	0	0	0	0	1	1	0	82	112	71	1	1	0	12	3.69	186	110	55	31	28	28	4.12	3.04	0.98	13.8	19	65
861	0	1	2	1	1	0	1	0	0	0	3	0	0	0	0	0	0	0	1	1	0	115	122	83	0	5	0	12	6.32	290	135	55	32	29	20	4.19	2.82	0.84	48.6	34	71
862	0	1	1	1	1	1	1	1	1	1	2	1	0	0	1	1	0	0	0	1	0	100	123	88	3	5	12	12	7.76	263	121	62	33	14	8	4.7	3.25	1.03	7.66	49	61
863	0	1	1	2	0	0	1	1	1	1	2	0	0	0	1	1	0	0	1	1	1	78	114	69	0	5	0	9	2.15	161	134	96	32	76	34	2.22	1.33	0.54	25.6	23	72
864	1	1	2	1	1	0	0	1	0	1	2	0	0	0	0	1	0	1	0	0	0	87	136	72	0	5	20	6	3.57	159	102	51	24	28	8	2.58	1.66	0.75	42.7	27	86
865	0	1	2	1	1	0	0	1	1	0	3	1	1	1	0	1	1	0	0	1	1	86	152	89	0	1	5	12	5.32	265	77	685	31	17	8	2.53	1.7	0.64	12.1	77	55
866	0	2	2	1	0	0	1	0	0	0	3	0	0	0	1	0	0	0	0	1	1	98	139	89	0	5	6	12	5.31	351	100	44	30	173	110	2.47	1.87	0.43	139	61	68
867	1	1	1	1	1	1	0	1	0	0	3	0	0	0	0	0	0	0	0	1	0	76	194	104	0	5	0	18	6.96	326	137	83	38	19	14	3.31	1.61	1.39	20.4	30	70
868	0	2	1	1	0	0	0	1	0	0	2	0	0	0	0	0	0	0	1	1	1	78	111	67	0	2	10	12	7.26	272	119	66	41	48	31	3.64	2.2	1.15	8.12	34	74
869	0	1	1	1	0	1	1	0	0	0	3	1	0	1	0	0	0	0	0	0	0	87	127	78	0	2	10	12	12.85	243	104	137	39	21	19	4.96	3.83	0.81	8.99	33	64
870	1	2	2	1	0	0	0	1	0	0	2	1	1	0	0	1	0	0	0	1	1	99	152	85	0	5	2	6	11.57	449	68	56	26	40	24	6.84	3.81	1.01	170	66	66
871	0	1	1	1	1	0	0	1	0	0	3	0	1	0	0	1	0	0	0	1	1	79	128	78	0	5	4	12	5.82	219	123	73	37	18	13	4.41	2.8	0.74	6.65	19	86
872	0	2	2	1	0	0	1	1	0	0	3	0	1	0	0	1	0	0	0	1	0	98	120	79	0	3	20	9	8.05	299	110	55	35	19	14	5.41	3.77	1.22	17.5	61	73
873	0	1	1	1	1	0	0	1	0	0	1	0	1	0	0	1	0	0	0	1	1	99	131	62	0	1	10	6	4.96	315	69	68	37	18	12	3.84	2.89	0.89	5.47	14	73
874	1	1	3	1	1	0	1	1	0	1	3	0	0	1	0	0	0	0	1	1	1	80	183	109	1	3	0	0	6.06	357	87	362	28	10	4	2.77	1.43	0.73	44.1	87	54
875	0	2	1	1	0	0	1	1	1	1	3	0	0	0	1	0	0	0	0	1	1	105	146	78	0	1	0	12	10.08	232	80	62	23	12	11	2.31	1.45	0.67	78.8	34	59
876	0	1	2	1	1	1	0	1	0	0	3	1	0	0	0	1	0	0	1	1	0	76	135	83	0	5	0	1	10.18	199	90	85	32	21	16	3.52	2.13	0.65	3.13	66	46
877	0	1	1	1	0	0	0	1	0	0	3	1	1	1	1	1	0	0	1	1	1	81	151	79	4	5	20	12	8.82	272	119	59	32	88	134	3.27	2.38	0.78	53.8	63	79
878	0	1	2	1	1	1	1	1	0	0	3	0	0	0	0	0	0	0	1	1	0	93	138	87	4	1	10	12	4.64	138	142	79	41	22	14	3.16	2.11	0.94	3.13	4	62
879	0	1	1	2	1	0	0	1	0	0	2	0	0	0	0	0	0	0	1	1	0	70	111	74	0	5	3	12	9.09	215	93	62	38	21	18	3.1	2.03	1.02	6.06	8	58
880	0	2	1	2	0	0	0	1	0	0	1	1	0	1	0	0	0	0	1	1	0	90	118	77	1	1	0	12	8.27	461	117	75	29	25	14	7.66	5.95	0.85	47.5	80	49
881	0	2	1	2	0	0	1	1	0	1	3	1	1	0	0	0	0	0	0	0	0	76	159	84	1	2	30	12	3.15	121	150	64	44	38	17	3.47	1.65	1.17	3.13	3	79
882	0	1	1	1	1	0	1	1	0	1	3	1	0	1	0	1	0	1	0	1	0	98	143	73	0	3	10	12	9.86	240	118	92	28	60	50	3.55	2.32	0.71	143	82	82
883	0	2	2	1	0	0	0	1	0	0	2	0	0	0	0	0	0	0	0	1	1	86	149	84	0	4	3	12	9.42	296	120	65	38	24	13	4.46	2.87	1.31	3.13	40	66
884	0	1	1	1	0	0	0	1	0	0	3	0	0	0	0	1	1	0	0	1	0	70	146	79	0	5	20	12	6.06	368	98	132	31	44	43	3.15	2.31	0.86	21.2	12	82
885	0	2	1	2	0	0	0	1	0	0	2	0	0	0	0	0	0	0	0	1	0	77	114	76	0	1	7	12	3.91	202	104	35	34	365	382	3.89	2.12	1.13	3.13	9	50
886	0	1	2	1	1	1	0	1	0	1	1	0	0	0	0	0	0	0	0	0	0	87	117	71	0	3	3	6	15.31	545	98	66	23	56	55	3.8	2.89	0.7	32	91	72
887	1	2	2	1	0	0	1	1	0	1	3	0	0	0	0	0	0	0	0	0	0	75	130	62	0	6	5	6	4.63	92	86	39	32	26	14	3.77	2.13	1.47	7.15	65	82
888	0	2	2	1	0	0	1	1	0	1	1	0	0	0	0	0	0	0	1	0	0	89	146	90	1	4	10	12	6.29	236	119	64	41	93	102	4.8	3.54	1.21	13.9	28	57
889	0	1	2	1	1	1	0	1	0	1	3	1	1	0	0	1	0	0	0	1	0	84	129	72	2	6	10	10	4.93	101	145	62	41	23	10	4.71	3.42	0.54	2.86	13	71
890	0	2	1	1	0	0	0	1	0	0	3	0	1	0	1	1	0	0	1	1	1	79	124	77	0	4	29	8	4.99	213	108	77	36	18	11	3.39	2.12	0.96	2.86	19	67
891	0	1	2	1	1	0	1	1	1	1	3	1	0	1	0	0	0	0	0	0	0	90	131	84	0	3	0	6	7.59	241	144	63	35	16	17	3.98	3.1	0.64	65	46	49
892	0	1	2	1	0	0	0	1	0	1	3	1	0	0	1	0	0	0	0	1	1	85	140	80	0	5	18	12	17.44	335	127	78	30	27	20	2.11	1.33	0.57	110	57	76
893	0	1	2	1	0	0	1	0	0	0	3	1	0	0	0	0	0	1	0	1	0	56	126	77	9	5	2	12	5.97	113	134	82	38	23	18	3.47	2.2	1.14	2.86	11	70
894	1	1	2	1	0	0	1	1	0	1	3	0	1	0	1	0	1	0	0	1	0	97	179	99	0	5	10	12	6.03	299	70	826	28	11	1	3.44	2.37	0.88	49.2	45	62
895	0	1	2	2	0	0	0	1	0	1	3	1	1	0	0	0	1	0	0	1	0	76	185	92	0	4	18	20	5.62	281	82	1316	23	14	3	2.76	1.82	0.66	17	98	59
896	0	1	1	1	1	0	0	1	0	0	1	0	0	0	0	1	0	1	1	1	0	78	138	81	2	1	0	12	3.19	207	118	107	38	19	10	3.36	1.74	1.21	3.13	10	70
897	0	1	3	1	1	0	0	1	0	1	2	1	0	0	0	0	0	0	0	1	1	83	115	69	2	2	1	6	5.22	218	95	78	35	15	7	3.72	2.47	1.15	4.31	36	74
898	0	1	1	2	1	1	0	1	0	0	3	1	0	0	1	0	0	0	1	1	1	72	184	109	3	4	10	6	6.36	138	131	85	41	21	8	2.22	1.26	1.01	2.86	3	54
899	0	1	1	1	0	0	1	1	1	0	2	0	0	0	0	0	0	0	1	0	0	74	137	88	3	5	0	0	4.8	249	119	71	34	22	14	3.89	2.34	1.43	4.04	33	65
900	0	1	3	2	1	0	0	0	0	0	1	1	0	0	0	0	0	1	1	1	0	96	132	79	0	2	6	6	4.99	206	124	80	40	26	31	3.61	2.12	1.13	68.1	61	66
901	0	1	1	1	1	1	0	0	0	0	3	1	1	0	1	1	0	0	0	1	1	110	126	69	0	5	10	6	9.47	225	135	33	30	52	60	3.05	2	0.81	77.7	66	73
902	0	1	1	2	1	0	0	0	1	0	3	1	0	0	0	0	0	0	1	0	0	71	180	97	0	4	0	6	6.04	290	134	49	37	13	9	3.72	2.28	1.31	2.86	23	52
903	0	1	2	1	1	1	1	1	0	0	2	0	0	0	0	0	0	1	1	0	0	98	157	96	0	5	0	6	5.44	210	126	76	38	17	12	3.32	2.19	0.93	7.15	27	65
904	0	1	1	1	1	0	1	1	1	0	3	1	0	0	0	0	0	0	0	1	0	100	139	80	0	5	20	12	5.2	273	120	52	34	16	8	4.59	3.1	1.2	31.4	29	85
905	0	1	1	1	1	0	0	1	0	1	2	1	0	0	0	0	0	0	0	1	0	90	156	72	0	3	20	6	4.09	218	110	93	42	21	21	4.62	2.75	1.59	2.86	20	71
906	0	2	2	1	1	0	0	1	0	0	3	1	0	1	0	0	0	0	1	1	0	89	152	86	0	2	1	6	6.9	102	123	57	37	24	18	5.49	3.81	1.01	19.2	10	73
907	0	1	2	1	0	0	0	1	0	1	2	0	0	0	0	0	0	0	0	0	0	112	129	90	3	5	0	6	9.5	362	140	84	40	36	69	4.41	2.84	1.03	18.5	30	34
908	0	1	2	1	0	0	0	1	0	1	3	0	0	0	0	0	1	0	1	1	0	100	152	106	0	3	6	12	4.18	196	75	581	28	9	12	3.24	1.53	1.57	19.5	59	50
909	0	1	1	2	1	1	0	1	0	1	3	0	0	0	0	0	0	0	1	1	0	89	127	71	0	1	11	6	4.41	230	94	103	27	99	48	2.98	1.83	0.93	42.1	56	83
910	0	1	1	1	0	0	1	1	0	1	3	0	0	0	0	1	0	0	0	1	0	88	125	71	0	5	5	6	11.95	414	116	76	34	17	18	4.44	2.53	1.34	79.5	41	88
911	0	1	1	1	1	1	1	0	1	0	2	1	0	1	0	0	0	0	0	1	1	78	132	70	0	2	10	24	6.74	237	124	96	40	20	4	4.39	3.13	0.95	2.86	32	70
912	0	1	1	1	1	0	0	0	0	0	2	0	0	0	0	0	0	1	1	1	1	74	139	73	0	2	3	12	21.78	185	124	168	39	19	21	3.97	2.36	1.04	45	33	89
913	0	1	2	1	0	0	1	0	1	0	2	1	0	0	0	0	0	0	1	1	0	89	130	87	0	1	0	6	8.14	181	123	71	38	27	27	3.92	2.75	1.05	20.2	36	56
914	0	1	2	1	0	0	1	1	0	0	3	0	0	1	1	0	0	0	0	1	0	70	124	67	7	1	3	0	4.3	173	80	105	37	38	4	2.92	1.67	1.23	2.86	29	72
915	0	1	2	1	1	1	0	0	0	0	3	0	1	1	0	0	0	0	0	1	0	102	163	122	0	5	0	0	11.03	178	132	119	37	15	16	7.78	6.54	0.84	4.68	28	26
916	0	1	1	2	1	0	0	0	0	0	1	0	0	0	0	0	0	0	0	0	0	83	114	85	0	1	2	0	6.89	292	141	62	46	17	14	4.41	3.55	0.74	3.13	8	43
917	0	1	2	1	1	0	1	0	0	0	3	1	0	0	0	0	0	0	1	1	0	76	142	90	0	1	10	12	8.41	278	133	69	39	14	14	4.32	3.3	0.8	18.8	40	42
918	0	1	1	1	1	1	1	1	1	1	3	0	1	0	0	1	0	1	1	1	1	86	112	70	1	1	5	12	6.02	219	135	50	36	28	24	3.47	1.66	1.52	2.86	13	77
919	0	1	2	1	1	0	0	1	0	0	2	0	0	0	0	0	0	0	1	1	0	73	131	80	0	2	0	6	6.07	299	148	73	41	23	28	3.89	2.92	0.81	2.86	16	51
920	0	1	2	1	0	0	1	0	0	0	2	1	0	0	0	0	0	0	0	0	0	100	140	78	0	2	0	6	2.45	30	61	173	26	103	38	2.06	1.25	0.27	65.8	14	82
921	0	1	2	1	1	0	1	0	1	0	1	0	0	1	0	0	0	0	0	0	0	91	124	78	0	1	1	6	6.03	237	135	76	38	16	8	4.52	3.17	1.3	20.9	25	71
922	0	1	1	1	0	0	1	1	0	0	2	0	1	0	0	1	0	1	1	1	0	92	163	95	0	5	1	6	7.39	294	114	54	35	22	10	4.32	2.95	1.38	5.11	26	74
923	0	1	2	1	0	0	0	1	0	0	1	0	0	1	0	0	0	0	0	0	0	86	146	96	0	5	1	6	5.65	204	146	96	40	20	15	3.94	2.39	0.69	3.13	3	65
924	0	1	1	2	1	0	0	1	0	1	2	1	0	0	0	0	0	0	1	1	0	89	128	69	3	0	10	0	4.38	227	120	44	35	16	8	3.51	2.32	0.87	6.03	30	70
925	0	1	2	1	1	0	1	1	1	0	3	1	0	0	0	0	0	0	1	1	0	75	175	84	0	4	1	12	5.46	342	82	78	30	11	7	3.35	2.32	1	46.3	47	53
926	0	2	2	1	0	0	1	1	1	1	3	0	1	0	1	1	0	0	0	1	0	90	109	66	0	2	10	12	11.54	270	85	111	33	14	5	2.62	1.45	1.04	112	50	86
927	0	1	2	1	1	0	1	1	0	0	3	1	0	0	0	0	0	0	1	1	0	86	145	75	0	5	10	12	9.13	562	108	71	28	23	12	3.86	2.51	1.25	98.5	39	69
928	0	1	1	2	1	0	0	0	0	0	3	0	0	0	1	0	1	0	1	1	1	69	118	67	1	1	20	12	5.12	141	118	120	37	19	11	2.6	1	0.97	5.95	30	71
929	0	1	2	1	1	1	0	1	1	1	3	0	0	1	0	0	0	0	0	1	1	74	123	78	0	1	10	12	7.83	501	143	108	37	20	15	5.2	3.91	0.86	7.36	23	68
930	0	2	1	2	0	0	1	1	0	0	3	0	1	0	0	1	0	0	0	1	1	63	143	85	0	1	0	6	3.85	158	118	51	34	24	9	4.19	3.04	1.02	2.86	20	76
931	0	1	1	1	1	0	0	1	0	1	3	0	1	1	0	1	0	0	0	1	1	98	140	86	0	2	10	7	6.49	210	121	85	42	19	18	3.18	1.98	1.02	3.13	20	58
932	0	2	1	1	0	0	1	0	0	0	3	1	1	0	0	1	0	0	0	1	0	74	120	69	0	1	10	6	4.46	189	127	37	39	16	16	5.6	3.31	0.77	3.13	18	56
933	0	2	1	1	0	0	0	1	0	0	2	0	0	0	0	0	0	0	0	1	0	85	142	80	0	5	10	6	4.65	165	116	46	42	22	17	4.43	2.94	1.23	3.68	23	78
934	0	1	2	1	0	0	1	1	0	0	3	1	0	0	0	0	0	0	1	1	0	96	115	90	0	3	10	6	4.86	275	134	66	46	26	21	3.04	2.06	0.79	9.16	28	49
935	0	1	1	1	1	0	1	1	0	0	3	1	0	1	0	0	0	0	0	1	0	108	148	96	0	3	10	6	8.83	171	150	81	42	26	27	4.91	3.74	1.12	2.86	20	74
936	0	1	2	1	1	1	0	0	0	0	3	1	0	0	0	0	0	0	0	0	0	92	128	72	3	5	0	12	3.66	244	100	57	41	22	5	4.14	2.41	1.48	16.7	64	61
937	0	1	1	2	1	0	0	0	0	0	2	1	0	1	0	0	0	0	1	1	0	86	128	87	0	2	30	9	8.39	293	138	58	44	26	14	4.67	3.15	1.28	3.67	17	53
938	0	1	2	2	1	0	1	1	1	0	2	1	0	1	0	0	0	0	0	1	0	83	136	80	0	5	4	20	5.89	306	139	64	39	16	25	4.92	3.59	1.07	6.98	19	57
939	0	1	3	1	0	0	0	1	0	1	2	0	1	0	0	1	0	1	0	1	0	100	122	68	0	1	10	12	5.92	300	126	78	29	30	35	5.79	3.9	0.89	12.1	38	71
940	0	1	1	2	1	0	1	1	0	0	3	0	1	1	0	1	0	0	0	0	1	78	129	90	0	1	4	0	4.41	173	136	77	40	32	25	2.84	1.68	0.96	2.86	14	57
941	0	2	2	1	0	0	0	1	0	1	3	0	0	0	0	1	0	0	0	1	0	78	133	79	12	4	0	12	5.31	104	115	64	40	41	16	4.33	2.06	1.91	3.13	28	74
942	0	1	2	1	0	0	0	1	0	1	3	0	1	0	1	1	0	0	1	1	1	84	124	78	0	5	30	12	7.59	347	98	82	25	54	22	2.7	1.77	0.55	102	42	81
943	0	1	2	1	1	1	1	1	0	1	2	0	0	0	0	0	0	0	1	1	1	71	105	75	2	5	5	12	4.5	134	135	107	34	35	31	2.55	1.73	0.65	25.8	21	68
944	0	2	2	1	0	0	1	1	0	0	3	0	0	1	0	0	0	0	0	1	0	70	153	87	1	4	8	6	4.96	244	126	60	36	38	18	5.13	3.18	1.48	3.13	17	74
945	0	1	2	1	0	0	1	1	1	0	3	0	1	0	0	1	1	0	0	1	1	70	130	70	0	5	20	6	4.65	175	99	123	34	17	10	2.44	1.53	0.79	29.6	58	85
946	0	2	1	1	0	0	1	1	0	0	2	1	0	1	0	0	0	0	0	1	0	80	115	70	0	3	0	12	4.84	249	112	45	36	27	24	4.2	3.07	0.92	89.6	46	71
947	0	2	1	1	0	0	0	1	0	0	1	0	0	1	0	0	0	0	0	1	0	85	132	90	0	1	2	6	6.65	375	119	51	43	29	16	4.11	2.72	0.99	2.86	19	51
948	0	2	2	1	0	0	0	1	0	1	3	1	0	1	0	0	1	0	0	1	0	97	182	91	0	1	10	12	15.25	539	83	511	35	9	4	3.55	2.28	0.75	17.1	62	58
949	0	2	1	1	0	0	1	1	1	0	2	0	0	0	0	0	0	0	0	1	1	78	123	66	0	1	15	12	4.1	254	77	74	27	44	10	2.68	1.95	0.69	35.8	59	85
950	0	1	3	1	0	0	0	0	0	0	3	0	0	1	0	0	0	0	0	1	0	71	175	82	0	2	18	12	4.64	194	113	57	36	20	18	4.71	3	1.13	2.86	14	67
951	0	1	2	1	1	1	1	1	1	0	3	0	0	1	0	0	0	0	1	1	0	95	136	76	0	5	0	6	7.86	255	114	89	39	22	12	4.93	3.32	1.18	14.5	45	68
952	0	2	1	1	0	0	1	0	1	0	1	1	0	0	0	0	0	0	0	0	0	98	135	78	0	1	12	12	11.9	307	133	35	31	27	25	4.23	3.2	1.01	112	76	78
953	0	2	1	1	0	0	1	1	0	0	3	0	0	0	0	0	0	0	1	1	0	85	138	71	0	2	6	12	4.09	281	114	46	35	24	14	4.91	3.39	1.29	10.7	69	72
954	0	1	1	1	1	1	1	1	0	0	2	0	0	0	0	0	0	0	1	1	0	82	151	100	1	5	5	12	4.13	310	103	81	35	25	23	3.41	2.23	0.94	11	66	64
955	0	2	2	1	0	0	0	1	0	0	2	0	0	0	0	0	1	0	0	1	0	85	127	84	1	2	3	12	4.47	223	102	85	33	30	9	4.08	2.51	1.32	21.6	33	79
956	0	1	2	2	1	0	0	1	0	0	2	1	0	0	0	0	0	0	1	1	0	84	135	79	0	5	11	18	6.79	172	123	75	44	15	17	4.1	2.75	1.02	5.6	24	63
957	0	1	1	1	1	1	0	0	0	0	2	0	0	0	0	0	0	0	0	1	1	72	151	88	0	3	3	12	8.73	203	142	90	41	27	25	3.56	1.8	1.32	2.86	6	67
958	0	1	2	2	1	1	1	0	1	0	1	1	0	0	0	0	0	0	0	0	0	90	143	66	0	3	3	12	6.91	83	111	170	40	23	33	3.91	2.57	0.98	89.4	48	63
959	0	2	2	1	0	0	0	1	0	0	2	0	0	0	0	0	0	0	1	1	0	100	147	88	1	4	4	12	3.9	171	87	42	34	24	8	4.49	1.77	1.55	30.3	59	74
960	0	1	2	1	1	0	1	1	0	0	3	0	0	0	0	1	0	0	0	1	0	81	140	73	2	5	8	12	6.89	168	132	58	38	19	12	5.28	2.85	1.73	18.6	27	69
961	0	1	2	1	0	0	1	1	0	0	2	0	0	0	0	1	0	1	0	1	0	100	111	79	0	1	20	9	8.92	202	123	107	32	44	47	4.57	3.46	0.89	69.5	81	80
962	0	1	1	1	1	0	1	1	1	0	2	1	0	0	0	0	1	0	0	1	0	97	171	99	0	5	0	6	7.21	338	113	49	28	15	8	4.5	3.35	0.83	37.4	52	71
963	0	2	3	2	0	0	1	0	0	0	3	0	0	1	1	0	0	0	0	1	1	69	148	72	0	5	18	12	6.68	321	108	74	39	17	8	5.58	3.95	1.3	12.5	28	82
964	0	1	1	1	0	0	1	1	0	0	3	0	0	0	0	0	0	0	1	0	0	92	118	67	1	5	10	12	6.7	121	128	109	33	66	135	3.81	2.25	1.45	53.1	13	75
965	0	1	2	1	1	1	0	0	0	0	3	0	0	0	1	0	0	1	0	1	1	61	191	96	0	2	6	0	4.67	135	125	99	40	25	20	3.09	1.69	1.23	2.86	6	70
966	0	2	1	1	0	0	1	0	0	0	3	1	0	0	0	0	0	0	0	1	0	104	103	64	8	5	8	12	8.78	302	114	81	42	35	16	4.61	3.15	1.16	6.53	38	68
967	0	1	2	1	1	0	0	0	1	0	2	0	0	0	0	0	0	0	0	0	0	97	144	78	7	3	2	12	5.9	130	124	64	43	22	26	5.28	3.87	1.38	2.86	8	78
968	0	1	1	1	0	1	0	0	0	0	3	0	0	0	1	0	0	0	0	1	1	86	134	76	0	1	10	12	11.68	236	131	198	40	17	13	3.64	2.44	0.76	10.5	25	72
969	0	1	1	1	1	1	1	0	1	0	2	0	0	0	0	1	0	0	1	0	0	60	143	70	0	1	5	12	4.66	105	116	57	41	26	15	2.86	1.78	0.98	2.86	8	76
970	0	1	1	1	1	1	1	0	0	0	2	0	0	1	0	0	0	1	0	0	1	76	121	72	0	1	1	6	6.11	222	145	61	38	26	33	3.75	1.97	1.17	2.86	10	56
971	0	1	1	1	1	0	0	1	0	0	3	1	0	0	0	0	0	0	1	0	0	81	146	95	0	2	0	6	4.89	160	147	56	41	18	13	4.66	3.47	1.02	2.86	8	51
972	0	2	2	1	0	0	1	1	0	0	3	0	0	0	0	1	0	0	0	1	0	64	142	79	0	6	3	18	22.59	298	115	46	24	16	8	3.19	1.68	0.9	163	55	67
973	0	1	1	2	1	1	0	0	0	0	2	0	0	0	0	0	0	1	0	1	0	98	136	76	0	6	1	9	9.42	183	149	56	42	27	27	4.53	3.48	0.94	9.86	32	54
974	0	1	2	1	1	0	0	1	1	1	1	0	0	0	0	0	0	0	1	0	1	102	136	96	0	2	3	12	4.65	313	94	91	30	16	8	4.31	3.19	0.82	59	90	61
975	0	1	1	1	1	0	0	1	0	1	3	0	0	0	0	0	0	0	0	1	0	79	157	98	0	6	0	8	4.98	258	122	57	35	17	12	4.3	2.46	1.43	2.86	18	79
976	0	1	3	1	0	0	0	1	0	1	3	0	0	0	0	0	0	0	1	1	0	84	148	99	0	3	2	12	10.32	393	118	70	38	21	33	2.66	1.83	0.75	78	74	49
977	0	1	1	2	0	1	1	0	0	0	3	0	0	0	1	0	0	0	0	0	1	60	163	82	0	6	10	12	8.13	248	154	51	38	16	15	4.4	3.1	1.08	8.68	38	85
978	0	2	1	2	0	0	1	1	0	0	3	0	0	1	0	0	0	0	1	0	1	88	131	66	1	3	10	18	3.87	198	118	53	39	37	14	5.2	3.01	2.02	2.86	17	65
979	0	1	2	2	0	0	0	0	0	0	1	0	0	0	0	0	0	0	1	1	0	70	163	108	1	1	1	12	6.01	209	146	51	41	33	98	4.68	3.14	1.35	2.86	13	40
980	0	2	2	2	0	0	0	1	0	0	2	0	0	0	0	0	0	0	1	1	0	100	140	83	0	1	5	6	5.39	314	110	43	41	39	44	3.01	2.08	0.76	24.4	46	47
981	1	1	1	1	0	0	1	0	0	0	3	1	0	0	0	1	1	0	0	0	0	124	130	76	0	1	10	0	5.68	93	64	556	29	11	9	1.83	1.13	0.63	17.1	35	75
982	0	1	2	1	0	0	0	1	0	1	3	1	0	0	0	0	1	0	1	1	0	86	151	98	0	1	10	6	6.23	85	92	319	40	13	18	3.57	2.44	0.96	20.4	44	57
983	0	1	1	2	1	1	0	0	0	0	1	1	0	1	0	0	0	0	0	0	0	76	132	76	0	1	3	12	7.9	171	127	46	43	22	25	4.49	3.28	1.02	2.86	23	56
984	0	2	3	1	0	0	0	0	1	0	1	1	0	0	0	0	0	0	0	1	0	88	119	73	0	2	0	1	16.25	161	110	66	25	16	17	3.26	2.55	0.34	133	91	65
985	0	1	2	1	1	0	0	0	0	0	2	1	0	0	0	0	0	0	0	1	0	72	133	79	0	3	3	6	5.53	129	136	62	41	25	40	3.5	2.47	0.9	2.86	5	58
986	0	1	2	1	1	1	1	0	1	0	3	1	0	0	0	0	0	0	0	1	0	86	160	95	0	6	6	12	8.17	174	105	86	36	14	14	5.24	3.63	1.21	29.5	54	66
987	1	1	1	1	0	0	1	1	1	1	3	0	0	0	1	1	0	0	1	1	1	110	144	91	0	6	10	9	8.68	109	77	100	21	37	8	1.47	0.6	0.54	210	81	95
988	0	2	1	1	0	0	1	1	0	0	2	1	0	0	0	0	0	0	0	1	0	78	170	97	3	2	0	6	3.94	100	138	46	37	121	39	3.9	2.29	1.22	8.31	10	65
989	1	1	3	1	1	0	1	0	0	0	3	0	0	0	0	1	0	0	0	1	0	84	121	60	0	6	9	9	4.91	179	109	51	30	27	19	4.47	2.06	1.52	7.46	44	78
990	0	1	1	2	0	0	0	0	0	0	3	0	0	0	0	0	0	0	0	1	0	98	127	90	0	1	2	6	6.3	218	155	74	44	25	20	3.89	2.62	0.91	2.86	7	55
991	0	2	1	1	0	0	0	0	0	0	3	0	0	0	0	0	0	0	1	1	0	76	119	66	3	2	10	18	6.28	248	130	82	43	23	12	3.73	1.18	1.49	5.13	31	67
992	0	1	1	2	0	0	1	0	0	0	2	1	0	0	0	0	0	0	1	0	0	95	140	72	0	1	3	18	7.16	267	143	63	44	31	48	6.01	3.19	1.03	11.2	20	52
993	0	2	2	1	0	0	0	0	0	0	2	0	0	0	0	1	0	1	0	1	0	74	123	85	0	3	3	6	4.21	225	130	55	38	16	8	4.27	2.12	1.41	2.86	16	72
994	0	1	1	1	0	0	0	0	0	0	3	0	0	0	0	0	0	0	1	1	0	70	155	100	0	2	0	6	13.46	286	135	37	36	30	20	4.65	2.88	1.69	2.86	7	64
995	0	1	2	1	1	1	0	0	0	0	3	0	0	0	0	0	0	0	0	0	1	93	131	84	0	5	2	12	9.97	253	145	62	38	26	23	4.79	3.34	0.87	36.6	10	54
996	0	1	2	1	0	0	0	1	0	0	3	1	0	0	0	0	0	0	0	0	1	70	113	66	0	6	40	30	7.61	285	124	60	35	16	10	3.6	2.34	0.49	3.88	42	61
997	0	2	2	1	0	0	0	0	0	0	3	1	0	1	0	0	0	0	0	1	1	96	136	63	1	3	8	6	7.22	307	136	32	42	16	15	4.8	3.3	1.2	2.86	10	76
998	0	2	1	1	0	0	0	1	0	0	2	0	0	0	0	0	0	0	0	0	0	78	102	66	0	1	20	12	4.84	169	106	45	35	17	5	3.22	2.46	0.62	101	73	71
999	1	2	1	1	0	0	1	1	0	0	3	0	0	0	0	0	0	0	0	1	0	90	105	65	0	6	10	12	6.12	230	71	144	27	33	74	5	2.6	1.43	8.59	33	59
1000	0	1	1	2	0	0	0	0	0	1	3	0	0	0	0	0	0	0	0	0	0	82	132	70	0	2	1	1	2.18	14	126	54	40	16	20	3.64	2.58	0.67	5.56	140	53
1001	0	1	1	2	1	1	0	0	0	1	1	0	0	0	0	0	0	0	1	1	1	74	123	80	0	3	0	6	12.36	349	118	57	29	15	10	2.76	1.96	0.5	68.6	63	63
1002	0	2	1	1	0	0	1	1	0	0	2	0	0	1	1	1	0	0	0	1	1	60	124	74	0	1	10	12	5.9	161	119	79	33	16	15	3.64	2.21	1.08	3.3	25	84
1003	0	1	1	1	1	1	0	0	1	0	3	0	0	1	0	0	0	0	1	1	0	101	130	88	0	3	0	6	8.08	347	122	99	37	26	12	4.84	3.35	1.51	3.41	14	61
1004	0	1	1	2	1	1	1	0	0	0	1	0	0	0	0	1	0	1	1	0	0	110	164	101	1	5	3	12	8.77	265	138	81	33	22	11	4.97	3.7	1.32	20.9	45	62
1005	0	1	1	1	1	0	0	0	0	0	2	0	0	0	0	1	0	0	0	1	0	92	153	89	1	4	5	12	7.74	207	100	128	26	17	7	4.46	3.18	1.09	135	87	81
1006	0	1	2	2	1	1	1	0	1	0	2	1	0	0	0	0	0	0	0	0	0	87	136	76	0	6	10	12	15.64	922	94	91	29	13	9	4.67	2.8	1.55	56.7	120	50
1007	0	2	2	1	0	0	1	0	1	0	2	0	0	1	0	0	0	0	0	1	0	78	142	98	0	4	10	12	6.57	154	157	56	37	23	23	4.75	3.16	1.19	36.3	54	55
1008	0	1	1	1	1	1	1	1	1	0	3	0	0	0	0	0	0	0	0	1	1	77	154	98	0	6	10	24	5.7	333	122	70	27	36	47	3.18	2.19	0.76	26.1	35	82
1009	0	1	2	1	1	1	1	0	0	0	2	0	0	0	0	0	0	0	1	1	0	78	145	89	0	6	2	36	3.43	140	147	83	41	40	23	3.91	2.22	1.53	3.36	9	63
1010	0	1	1	2	0	0	1	0	1	0	3	1	0	1	0	1	1	0	0	1	1	98	145	96	1	4	10	12	3.64	193	130	140	32	15	9	2.52	1.56	0.74	8.36	34	75
1011	0	1	2	2	0	0	0	1	0	1	3	1	0	0	0	0	1	0	0	1	1	108	172	98	0	6	10	12	4.13	309	100	391	30	17	8	4	2.32	0.88	85.1	140	48
1012	0	1	2	1	1	1	0	1	0	0	2	0	0	1	0	1	0	1	1	1	1	74	141	76	2	6	0	18	17.69	873	109	68	44	20	8	5.5	3.51	1.29	3.3	2	69
1013	0	1	1	1	1	1	1	0	1	0	3	1	0	1	0	1	0	1	0	1	1	109	138	79	0	4	10	12	3.4	151	139	96	38	22	4	3.54	2.1	0.98	3.3	2	80
1014	0	2	2	1	1	0	0	0	1	0	3	0	0	0	0	1	0	0	0	1	1	98	143	87	0	6	20	6	7.92	188	141	42	47	42	16	3.39	1.95	0.92	7.53	16	76

## Sheet: 索引
变量	中文	赋值
因变量：Death	死亡	0=存活，1=死亡
Gender	性别	1=男性，2=女性
Medical.insurance	医保类型	1=城镇医保，2=农合医保，3=其他
Educational.attainment	文化程度	1=初中及以下，2=初中以上
Smoking	吸烟史	0=无，1=有
Drinking	饮酒史	0=无，1=有
sputum.positive	痰细菌学	0=阴性，1=阳性
Extrapulmonary.Tuberculosis	合并肺外结核	0=无，1=有
Cavity	空洞	0=无，1=有
Pleural.effusion	胸腔积液	0=无，1=有
Hypertension.Classification	高血压分级	1,2,3级
Diabetes	糖尿病	0=无，1=有
Heart.failure	心衰	0=无，1=有
Hyperlipidemia	高脂血症	0=无，1=有
Stroke	脑卒中	0=无，1=有
CHD	冠心病	0=无，1=有
CKD	慢性肾脏病	0=无，1=有
COPD	慢阻肺	0=无，1=有
Adverse.reaction	不良反应	0=无，1=有
Antihypertensiv.medications	是否服用降压药	0=无，1=有
Lipid_lowering.drugs	服用降脂药	0=无，1=有
HR	心率
SBP	收缩压
DBP	舒张压
Course.of.disease	肺结核病程
Lobe.count	肺叶数
Hypertension.course	高血压病程
Duration.of.diabetes	糖尿病病程
Course.of.Antituberculosis.treatment	抗结核疗程
WBC	白细胞计数
GRA	中性粒百分比
PLT	血小板计数
HBG	血红蛋白
RDW_SD	红细胞分布宽度—SD
RDW_CV	红细胞分布宽度-CV
Cr	肌酐
UA	尿酸
ALB	白蛋白
AST	谷草转氨酶
ALT	谷丙转氨酶
TBIL	总胆红素
DBIL	直接胆红素
CK	肌酸激酶
CK_MB	肌酸激酶同工酶
TC	总胆固醇
LDL	低密度脂蛋白
HDL	高密度脂蛋白
CRP	C-反应蛋白
ESR	血沉
Age	年龄
